# Supplementary material for: microRNA-33 controls hunger signaling in hypothalamic AgRP neurons
Source: Nat Commun. 2024 Mar 8;15:2131. doi: 10.1038/s41467-024-46427-0 (PMC10923783; doi:10.1038/s41467-024-46427-0)
Supplement: Supplementary file 4 — Supplementary Dataset 1 [file 41467_2024_46427_MOESM4_ESM.xlsx]

## Sheet: Sheet1
Ingenuity Canonical Pathways	+log(p+value)	Ratio	z+score	Molecules
Synaptogenesis Signaling Pathway	11.9	0.181	6.181	BRAF,CACNA2D1,CACNA2D2,CACNB2,CAMK2B,CDH12,CDH18,CDH24,CDH6,CDH8,CDK5,CNTNAP1,DLG4,EFNA5,EFNB3,EPHA6,GPAA1,GRIA2,GRIA3,GRIA4,GRIN1,GRIN2A,GRIN2D,GRIN3A,GRINA,GRM1,GRM7,ITPR1,LRP1,LRRTM2,MAPK14,NAPA,NLGN2,NRXN1,NRXN2,Nrxn3,NSF,PIK3CD,RAF1,RAPGEF1,RASGRF1,RASGRP2,RPS6KB2,SGTA,SNAP25,STX1B,STXBP1,STXBP2,SYN1,SYN2,SYNGAP1,SYT1,SYT13,SYT3,SYT7,THBS3,UNC13A
Glutaminergic Receptor Signaling Pathway (Enhanced)	8.9	0.16	5.27	CACNA1C,CACNA1G,CACNA2D1,CACNA2D2,CACNA2D3,CACNB2,CAMK2B,CHUK,DGKB,DGKQ,DGKZ,GABBR1,GABRA3,GABRB1,GABRB2,GABRG3,GABRQ,GPAA1,GPLD1,GRIA2,GRIA3,GRIA4,GRIK4,GRIK5,GRIN1,GRIN2A,GRIN2D,GRIN3A,GRINA,GRM1,GRM7,ITPR1,MAPK11,MAPK14,NAPA,NFKB1,NSF,PDIA3,PIK3CD,PLCB4,PLCH2,PLD3,PLD5,PPP3CA,PRKCG,RPS6KB2,SCN1B,SCN2B,SCN9A,SHANK1,SNAP25,STX1B
Calcium Signaling	5.27	0.15	5.099	ASPH,ATP2A2,ATP2B1,ATP2B2,CACNA1C,CACNA1G,CACNA2D1,CACNA2D2,CACNA2D3,CACNB2,CALR,CAMK1,CAMK2B,CHRNB2,GRIA2,GRIA3,GRIA4,GRIN1,GRIN2A,GRIN2D,GRIN3A,GRINA,HDAC3,HDAC5,HDAC6,HDAC7,ITPR1,MEF2A,MYL6,NFAT5,PNCK,PPP3CA,SLC8A1
Endocannabinoid Neuronal Synapse Pathway	4.99	0.168	4.796	CACNA1C,CACNA1G,CACNA2D1,CACNA2D2,CACNA2D3,CACNB2,GNB2,GRIA2,GRIA3,GRIA4,GRIN1,GRIN2A,GRIN2D,GRIN3A,GRINA,GRM1,ITPR1,KCNJ3,MAPK10,MAPK11,MAPK14,PDIA3,PLCB4,PLCH2,PPP3CA
Role of NFAT in Cardiac Hypertrophy	2.87	0.121	4.583	CACNA1C,CACNA1G,CACNA2D1,CACNA2D2,CACNA2D3,CACNB2,CAMK1,CAMK2B,GNB2,HDAC3,HDAC5,HDAC6,HDAC7,ITPR1,MAP2K2,MAPK10,MAPK11,MAPK14,MEF2A,PDIA3,PIK3CD,PLCB4,PLCH2,PPP3CA,PRKCG,RAF1,SLC8A1
Cardiac Hypertrophy Signaling (Enhanced)	1.45	0.0849	4.427	ACVR1B,AGT,ATP2A2,CACNA1C,CACNA2D1,CACNA2D2,CACNA2D3,CACNB2,CAMK2B,CHUK,DVL1,EIF2B4,FGF13,FGF14,GNB2,HDAC3,HDAC5,HDAC6,HDAC7,IL11RA,ITPR1,MAP2K2,MAP3K12,Map3k7,MAPK10,MAPK11,MAPK14,MEF2A,NFAT5,NFKB1,PDE2A,PDE4A,PDE7B,PDE8B,PDIA3,PIK3CD,PKN1,PLCB4,PLCH2,PPP3CA,PRKCG,RAF1,ROCK2,RPS6,RPS6KB2,TSC2
Oxytocin Signaling Pathway	2.29	0.106	4.382	ARRB1,ARRB2,ATP2B1,ATP2B2,CACNA1C,CACNA2D1,CACNA2D2,CACNA2D3,CACNB2,EEF2,GAD1,GNB2,GUCY1A2,ITPR1,MAPK10,MAPK11,MAPK14,MYL6,NFKB1,NT5C,OXT,PIK3CD,PLCB4,PPP1R12A,PPP3CA,PRKCG,RAF1,ROCK2,SLC39A7,SMARCC2
Serotonin Receptor Signaling	1.69	0.0896	4.32	APP,ARAF,ARRB1,ARRB2,BRAF,CACNA1C,CACNA1G,CACNA2D1,CACNA2D2,CACNA2D3,CACNB2,CAMK2B,CDK5,CPE,G6PC3,GNB2,GPLD1,KCNH2,KCNJ3,KCNQ2,MAOB,MAP2K2,MAPK11,MAPK14,NFKB1,PAK3,PDIA3,PIK3CD,PLCB4,PLCH2,PLD3,PLD5,PPP1R12A,PRKCG,RAB4A,RAF1,RAPGEF3,RASGRF1,RHOT2,ROCK2,RPS6KB2,SLC9A5
Orexin Signaling Pathway	2.8	0.118	4.158	ATP6AP1,ATP6AP2,ATP6V0B,ATP6V1B2,ATP6V1E1,CACNA1C,CACNA1G,CACNA2D1,CACNA2D2,CACNA2D3,CACNB2,CAMK2B,GNB2,ITPR1,KCNJ3,MAPK11,MAPK14,NFKB1,PDIA3,PI4KA,PIK3CD,PIP4K2B,PIP5K1C,PLCB4,PLCH2,PRKCG,SLC8A1,TCIRG1
Synaptic Long Term Depression	2.99	0.126	4.146	CACNA1C,CACNA1G,CACNA2D1,CACNA2D2,CACNA2D3,CACNB2,GAD1,GRIA2,GRIA3,GRIA4,GRID2,GRM1,GRM7,GUCY1A2,ITPR1,MAP2K2,NT5C,PDIA3,PLCB4,PLCH2,PPP2R5D,PRKCG,RAF1,SLC39A7,SMARCC2
Gαq Signaling	1.86	0.112	3.638	ARHGEF25,CHUK,CSK,GNB2,GPLD1,GRK2,GRM1,ITPR1,MAP2K2,NFKB1,PIK3CD,PLCB4,PLD3,PLD5,PPP3CA,PRKCG,RAF1,RHOT2,ROCK2
Glutamate Receptor Signaling	4.81	0.227	3.606	DLG4,GNB2,GRIA2,GRIA3,GRIA4,GRID2,GRIK4,GRIK5,GRIN1,GRIN2A,GRIN2D,GRIN3A,GRINA,GRM1,GRM7
Netrin Signaling	3.74	0.194	3.606	ABLIM2,CACNA1C,CACNA1G,CACNA2D1,CACNA2D2,CACNA2D3,CACNB2,DCC,ENAH,ITPR1,NFAT5,PPP3CA,UNC5A,UNC5D
Opioid Signaling Pathway	2.9	0.114	3.402	ARRB1,ARRB2,BRAF,CACNA1C,CACNA1G,CACNA2D1,CACNA2D2,CACNA2D3,CACNB2,CAMK1,CAMK2B,CLTB,GNB2,GRIN1,GRIN2A,GRIN2D,GRIN3A,GRINA,GRK2,ITPR1,KCNJ3,MAP2K2,NFKB1,POMC,PPP3CA,PRKCG,RAF1,RGS11,RGS9,RPS6KB2,SLC12A5,TCF4
Reelin Signaling in Neurons	3.25	0.145	3.3	APBB1,APP,ARHGEF1,ARHGEF15,ARHGEF2,ARHGEF25,ARHGEF4,CAMK2B,CDK5,GRIN1,GRIN2A,GRIN2D,GRIN3A,GRINA,MAP2K2,MAPK10,MAPK8IP1,MAPK8IP3,PIK3CD,RAPGEF1
Synaptic Long Term Potentiation	5.97	0.189	3.266	CACNA1C,CAMK2B,GRIA2,GRIA3,GRIA4,GRIN1,GRIN2A,GRIN2D,GRIN3A,GRINA,GRM1,GRM7,ITPR1,MAP2K2,PDIA3,PLCB4,PLCH2,Ppp1cc,PPP1R12A,PPP1R14B,PPP1R7,PPP3CA,PRKCG,RAF1,RAPGEF3
GNRH Signaling	1.64	0.105	2.887	CACNA1C,CACNA1G,CACNA2D1,CACNA2D2,CACNA2D3,CACNB2,CAMK2B,GNB2,ITPR1,MAP2K2,MAP3K12,Map3k7,MAPK10,MAPK11,MAPK14,NFKB1,PAK3,PLCB4,PRKCG,RAF1
GABAergic Receptor Signaling Pathway (Enhanced)	9.03	0.223	1.257	CACNA1C,CACNA1G,CACNA2D1,CACNA2D2,CACNA2D3,CACNB2,CNTNAP1,GABBR1,GABRA3,GABRB1,GABRB2,GABRG3,GABRQ,GAD1,GAD2,GNB2,GPHN,GRIN1,GRIN2A,GRIN2D,GRIN3A,GRINA,ITPR1,KCNJ3,NLGN2,NRXN1,NRXN2,Nrxn3,SLC12A5,SLC32A1,SLC6A1
Mitochondrial Dysfunction	1.4	0.0899	-1.257	APP,ATP1B1,ATP1B3,ATP5F1B,ATP5F1D,CACNA1C,CACNA1G,CACNA2D1,CACNA2D2,CACNA2D3,CACNB2,CAMK2B,CAPN2,COX17,HAP1,HSF1,HTRA2,ITPR1,MAOB,MAPK10,NDUFV1,PDHB,PIK3CD,PPP3CA,RAPGEF3,RHOT2,SAMM50,TARDBP,TOMM34,UQCRC1,VDAC1
Inhibition of ARE+Mediated mRNA Degradation Pathway	1.46	0.104	-1.387	CNOT10,CNOT2,CNOT3,EDC4,MAPK11,MAPK14,PABPN1,PARN,POMC,PPP2R5D,PSMB5,PSMC3,PSMD3,PSMD4,TIA1,YWHAB,YWHAZ
Inhibition of ARE+Mediated mRNA Degradation Pathway	5.9	0.129	-1.605	ADD1,ADD2,AKAP8,ANAPC4,ANAPC5,BRAF,CAMK2B,CDC14B,CDC25B,CHUK,DCC,DUSP11,DUSP15,FLNA,GNB2,ITPR1,MAP2K2,MTMR3,MYL6,NFAT5,NFKB1,PDE2A,PDE4A,PDE7B,PDE8B,PDIA3,PHKG2,PLCB4,PLCH2,Ppp1cc,PPP1R12A,PPP1R14B,PPP1R7,PPP3CA,PRKCG,PTPDC1,PTPN23,PTPN3,PTPN4,PTPN5,Ptprd,PTPRF,PTPRJ,PTPRN,PTPRO,PTPRS,PTPRU,PTPRZ1,RAF1,ROCK2,TCF4,YWHAB,YWHAZ
RHOGDI Signaling	1.81	0.105	-2.985	ACTB,ACTG1,ARHGEF1,ARHGEF15,ARHGEF2,ARHGEF4,CDH12,CDH18,CDH24,CDH6,CDH8,DGKZ,GNB2,LIMK2,MYL6,PAK3,PI4KA,PIP4K2B,PIP5K1C,PPP1R12A,PPP1R12C,RHOT2,ROCK2
S100 Family Signaling Pathway	0	0.0623	6.351	ACKR1,ADGRB1,ADGRB2,ADGRB3,ADGRL1,ADGRL3,APP,ARAF,ATP2A2,ATP5F1B,ATP5F1D,BRAF,BSG,CACNA1C,CACNA1G,CACNA2D1,CACNA2D2,CACNA2D3,CACNB2,CAMK2B,CELSR3,CHUK,CTSD,GABBR1,GPR108,GPR137,GPR162,GRM1,GRM7,HRH3,IRAK1,IRF3,ITPR1,MAP2K2,MAPK10,MAPK11,MAPK14,NFKB1,PDIA3,PIK3CD,PLCB4,PLCH2,PRKCG,RAF1,ROCK2,STK38,TCF4,VEGFA
CREB Signaling in Neurons	0.326	0.0659	5.925	ACKR1,ADGRB1,ADGRB2,ADGRB3,ADGRL1,ADGRL3,CACNA1C,CACNA1G,CACNA2D1,CACNA2D2,CACNA2D3,CACNB2,CAMK2B,CELSR3,GABBR1,GNB2,GPR108,GPR137,GPR162,GRIA2,GRIA3,GRIA4,GRID2,GRIK4,GRIK5,GRIN1,GRIN2A,GRIN2D,GRM1,GRM7,HRH3,ITPR1,MAP2K2,PDIA3,PIK3CD,PLCB4,PLCH2,PRKCG,RAF1,VEGFA
FAK Signaling	0	0.0336	5.578	ACKR1,ACVR1B,ADGRB1,ADGRB2,ADGRB3,ADGRL1,ADGRL3,APC,CAPN2,CELSR3,COL18A1,CSK,EFNA5,EFNB3,GABBR1,GIT1,GIT2,GPR108,GPR137,GPR162,GRM1,GRM7,HRH3,IL11RA,MAP2K2,MAPK10,MAPK11,MAPK14,NFKB1,PAK3,PIK3CD,RAF1,RB1CC1,SPARCL1,TCF4
Superpathway of Inositol Phosphate Compounds	4.7	0.141	5.568	ACP6,CDC25B,DOT1L,DUSP11,DUSP15,G6PC3,ILKAP,IP6K1,NT5C,PI4KA,PIK3CD,PIP4K2B,PIP5K1C,PLCB4,PLCH2,PLPPR4,PPFIA1,PPFIA3,Ppp1cc,PPP1R12A,PPP1R12C,PPP1R13B,PPP1R14B,PPP1R7,Ppp2r3d,PPP2R5D,PPP3CA,PTPN23,PTPRF,PTPRJ,PTPRN,PTPRO,SACM1L
3+phosphoinositide Biosynthesis	4.6	0.146	5.292	ACP6,CDC25B,DOT1L,DUSP11,DUSP15,G6PC3,ILKAP,NT5C,PI4KA,PIK3CD,PIP4K2B,PIP5K1C,PLPPR4,PPFIA1,PPFIA3,Ppp1cc,PPP1R12A,PPP1R12C,PPP1R13B,PPP1R14B,PPP1R7,Ppp2r3d,PPP2R5D,PPP3CA,PTPN23,PTPRF,PTPRJ,PTPRN,PTPRO,SACM1L
Hepatic Fibrosis Signaling Pathway	1.25	0.0851	5.196	ACVR1B,AGT,APC,APC2,ARAF,BRAF,CACNA1C,CACNA2D1,CACNA2D2,CACNA2D3,CACNB2,CCDC88A,CHUK,COL18A1,CSNK1E,CSNK1G2,DVL1,IL1RAPL1,IL1RAPL2,IRAK1,LRP1,MAP2K2,MAPK10,MAPK11,MAPK14,MYL6,NFKB1,PIK3CD,PRKCG,RAF1,RHOT2,ROCK2,RPS6KB2,TCF4,TF,VEGFA
Phagosome Formation	0	0.0489	5.145	ACKR1,ADGRB1,ADGRB2,ADGRB3,ADGRL1,ADGRL3,CELSR3,GAB2,GABBR1,GPLD1,GPR108,GPR137,GPR162,GRM1,GRM7,HRH3,ITPR1,LIMK2,MAP2K2,MYL6,PAK3,PI4KA,PIK3CD,PIP4K2B,PIP5K1C,PLD3,PLD5,PRKCG,RAF1,RAPGEF1,RAPGEF3,ROCK2,RPS6KB2,VAV3
3+phosphoinositide Degradation	4.39	0.147	5.099	ACP6,CDC25B,DOT1L,DUSP11,DUSP15,G6PC3,ILKAP,INPP4B,MTMR3,NT5C,PLPPR4,PPFIA1,PPFIA3,Ppp1cc,PPP1R12A,PPP1R12C,PPP1R13B,PPP1R14B,PPP1R7,Ppp2r3d,PPP2R5D,PPP3CA,PTPN23,PTPRF,PTPRJ,PTPRN,PTPRO,SACM1L
D+myo+inositol+5+phosphate Metabolism	4.19	0.143	5.099	ACP6,CDC25B,DOT1L,DUSP11,DUSP15,G6PC3,ILKAP,NT5C,PLCB4,PLCH2,PLPPR4,PPFIA1,PPFIA3,Ppp1cc,PPP1R12A,PPP1R12C,PPP1R13B,PPP1R14B,PPP1R7,Ppp2r3d,PPP2R5D,PPP3CA,PTPN23,PTPRF,PTPRJ,PTPRN,PTPRO,SACM1L
D+myo+inositol (1,4,5,6)+Tetrakisphosphate Biosynthesis	4.01	0.144	4.899	ACP6,CDC25B,DOT1L,DUSP11,DUSP15,G6PC3,ILKAP,NT5C,PLPPR4,PPFIA1,PPFIA3,Ppp1cc,PPP1R12A,PPP1R12C,PPP1R13B,PPP1R14B,PPP1R7,Ppp2r3d,PPP2R5D,PPP3CA,PTPN23,PTPRF,PTPRJ,PTPRN,PTPRO,SACM1L
D+myo+inositol (3,4,5,6)+tetrakisphosphate Biosynthesis	4.01	0.144	4.899	ACP6,CDC25B,DOT1L,DUSP11,DUSP15,G6PC3,ILKAP,NT5C,PLPPR4,PPFIA1,PPFIA3,Ppp1cc,PPP1R12A,PPP1R12C,PPP1R13B,PPP1R14B,PPP1R7,Ppp2r3d,PPP2R5D,PPP3CA,PTPN23,PTPRF,PTPRJ,PTPRN,PTPRO,SACM1L
Pulmonary Fibrosis Idiopathic Signaling Pathway	0.442	0.0706	4.583	ACTB,ACTG1,ACVR1B,ARAF,BRAF,COL11A1,COL16A1,COL18A1,COL25A1,COL4A2,COL7A1,EZH1,IL11RA,MAPK10,MAPK11,MAPK14,NFKB1,PIK3CD,RAF1,ROCK2,RPS6KB2,STK38,TCF4
G+Protein Coupled Receptor Signaling	0.588	0.0711	4.525	ACKR1,ADGRB1,ADGRB2,ADGRB3,ADGRL1,ADGRL3,ARRB1,ARRB2,BRAF,CAMK2B,CELSR3,CHUK,ELP1,GABBR1,GNB2,GPR108,GPR137,GPR162,GRK2,GRM1,GRM7,HRH3,KCNH2,KCNQ2,MAP2K2,MAP3K12,Map3k7,MAPK10,MAPK11,MAPK14,MEF2A,MYL6,NFAT5,NFKB1,PAK3,PDE2A,PDE4A,PDE7B,PDE8B,PIK3CD,PLCB4,PPP3CA,PRKCG,RAF1,RAP1GAP,RAPGEF1,RAPGEF3,ROCK2,SIX3,SYNGAP1
Insulin Secretion Signaling Pathway	2.19	0.105	4.491	Arxes1/Arxes2,CACNA1C,CACNA1G,CACNA2D1,CACNA2D2,CACNA2D3,CACNB2,CAMK2B,CPE,EIF2B4,EIF2S2,GPAA1,ITPR1,MAPK11,MAPK14,NALCN,NAPA,NSF,PDHB,PDIA3,PIK3CD,PLCB4,PLCH2,PRKCG,RPS6KB2,SEC61A1,SEC61A2,SNAP25,STX1B
Role of Osteoclasts in Rheumatoid Arthritis Signaling Pathway	1.57	0.0942	4.315	ADAM11,ADAM15,ADAM22,ARAF,BIRC2,BRAF,CHUK,COL11A1,COL16A1,COL18A1,COL25A1,COL4A2,COL7A1,CTNNA1,CTNNA2,ELP1,IL1RAPL1,IL1RAPL2,MAP2K2,MAPK10,MAPK11,MAPK14,NFKB1,PIK3CD,PPP3CA,RAF1,RHOT2,TYROBP,VAV3
Chronic Myeloid Leukemia Signaling	0.721	0.0791	4.264	ADAR,CHUK,DVL1,GAB2,HDAC3,HDAC5,HDAC6,HDAC7,HSP90B1,ITCH,MAP2K2,MCL1,NFAT5,NFKB1,PDIA3,PIK3CD,PLCB4,PLCH2,PPP3CA,RAF1,TCF4,USP7
Thrombin Signaling	1.7	0.102	4.243	ARHGEF1,ARHGEF15,ARHGEF2,ARHGEF25,ARHGEF4,CAMK1,CAMK2B,GNB2,ITPR1,MAP2K2,MAPK11,MAPK14,MYL6,NFKB1,PDIA3,PIK3CD,PLCB4,PLCH2,PPP1R12A,PRKCG,RAF1,RHOT2,ROCK2
Breast Cancer Regulation by Stathmin1	0	0.0606	4.226	ACKR1,ADGRB1,ADGRB2,ADGRB3,ADGRL1,ADGRL3,ARHGEF1,ARHGEF15,ARHGEF2,ARHGEF4,CAMK1,CAMK2B,CELSR3,GABBR1,GNB2,GPR108,GPR137,GPR162,GRM1,GRM7,HRH3,MAP2K2,NFKB1,PIK3CD,PLCB4,PPP1R12A,PPP1R14B,PPP1R7,PPP2R5D,PRKCG,RAF1,RB1CC1,STMN1,TSG101,TUBB3,VEGFA
Neuropathic Pain Signaling in Dorsal Horn Neurons	5.8	0.208	4.146	CAMK1,CAMK2B,GRIA2,GRIA3,GRIA4,GRIN1,GRIN2A,GRIN2D,GRIN3A,GRINA,GRM1,GRM7,ITPR1,KCNH2,KCNQ2,PDIA3,PIK3CD,PLCB4,PLCH2,PRKCG,TAC1
Adrenomedullin signaling pathway	2.01	0.111	4.123	ARAF,BRAF,CSK,GAD1,GUCY1A2,ITPR1,KCNH2,KCNQ2,MAP2K2,MAPK10,MAPK11,MAPK14,MATK,NFKB1,NT5C,PDIA3,PIK3CD,PLCB4,PLCH2,RAF1,SLC39A7,SMARCC2
IL+8 Signaling	1.51	0.1	4.123	ARAF,ARRB2,BRAF,CHUK,ELP1,GNB2,GPLD1,IRAK1,LIMK2,MAP2K2,MAP4K4,MAPK10,NFKB1,PIK3CD,PLD3,PLD5,PRKCG,RAF1,RHOT2,ROCK2,VEGFA
Estrogen Receptor Signaling	0.819	0.0782	4.082	AGT,ATP5F1B,ATP5F1D,CACNA1C,CACNA2D1,CACNA2D2,CACNA2D3,CACNB2,CDK8,DDX5,DLG4,EIF2B4,GNB2,HDAC3,HSP90B1,LIMK2,MAP2K2,MED12L,MED17,MYL6,NDUFV1,NFKB1,PDIA3,PIK3CD,PLCB4,PLCH2,PPP1R12A,PRKCG,RAF1,ROCK2,RPS6KB2,VEGFA
Phospholipase C Signaling	0	0.0223	4.025	ARHGEF1,ARHGEF15,ARHGEF2,ARHGEF4,GNB2,GPLD1,HDAC3,HDAC5,HDAC6,HDAC7,ITPR1,MAP2K2,MEF2A,MYL6,NFAT5,NFKB1,PLCB4,PLD3,PLD5,PPP1R12A,PPP3CA,PRKCG,RAF1,RAPGEF3,RHOT2
Signaling by Rho Family GTPases	2.64	0.112	3.9	ACTB,ACTG1,ARHGEF1,ARHGEF15,ARHGEF2,ARHGEF4,CDH12,CDH18,CDH24,CDH6,CDH8,GNB2,LIMK2,MAP2K2,MAP3K12,MAPK10,MYL6,NFKB1,PAK3,PI4KA,PIK3CD,PIP4K2B,PIP5K1C,PKN1,PPP1R12A,PPP1R12C,RAF1,RHOT2,ROCK2,STMN1
Activin Inhibin Signaling Pathway	0.365	0.0691	3.873	ACVR1B,CHUK,COL18A1,IL1RAPL1,IL1RAPL2,INHA,LIMK2,MAP2K2,MAPK10,MAPK11,MAPK14,NFKB1,PIK3CD,ROCK2,TCF4
Dendritic Cell Maturation	0	0.0252	3.873	B2M,CHUK,COL18A1,ELP1,HLA+A,MAPK10,MAPK11,MAPK14,NFKB1,PDIA3,PIK3CD,PLCB4,PLCH2,TAB1,TYROBP
Cardiac Hypertrophy Signaling	1.28	0.092	3.771	CACNA1C,CACNA2D1,CACNA2D2,CACNA2D3,CACNB2,EIF2B4,GNB2,MAP2K2,MAP3K12,Map3k7,MAPK10,MAPK11,MAPK14,MEF2A,MYL6,PDIA3,PIK3CD,PLCB4,PLCH2,PPP3CA,RAF1,RHOT2,ROCK2,TAB1
Salvage Pathways of Pyrimidine Ribonucleotides	2.43	0.144	3.742	ARAF,BRAF,CDK18,CDK5,CDK8,CMPK1,IRAK1,LIMK2,MAP2K2,PAK3,PKN1,PRPF4B,UCKL1,UPP2
Apelin Cardiomyocyte Signaling Pathway	2.35	0.141	3.742	ATP2A2,ITPR1,MAPK10,MAPK11,MAPK14,MYL6,PDIA3,PIK3CD,PLCB4,PLCH2,PRKCG,SLC8A1,SLC9A5,SLC9A8
IL+15 Production	1.56	0.114	3.742	AATK,CLK1,CLK3,CLK4,CSK,DDR1,EPHA6,ERBB4,IRF3,LMTK3,LTK,MATK,NFKB1,TNK2
Regulation of the Epithelial Mesenchymal Transition by Growth Factors Pathway	0.748	0.0833	3.742	ARAF,BRAF,CDH12,CHUK,DOCK10,FGF13,FGF14,HSF1,MAP2K2,MAPK10,MAPK11,MAPK14,NFKB1,PIK3CD,RAF1,TAB1
PI3K Signaling in B Lymphocytes	0	0.0237	3.742	ATF6B,CAMK2B,CHUK,ITPR1,MAP2K2,NFAT5,NFKB1,PDIA3,PIK3CD,PLCB4,PLCH2,PPP3CA,RAF1,VAV3
Sertoli Cell+Sertoli Cell Junction Signaling	2.37	0.111	3.657	ACTB,ACTG1,CDH12,CDH18,CDH24,CDH6,CDH8,CLDN5,CTNNA1,CTNNA2,EPN1,IL1RAPL1,IL1RAPL2,LAMB3,MAP2K2,MAP3K12,Map3k7,MAPK10,MAPK11,MAPK14,NFKB1,PAK3,PIK3CD,RAF1,SPTBN2,SYMPK,TUBB3
Pathogen Induced Cytokine Storm Signaling Pathway	0	0.0458	3.638	Ccl27a,COL11A1,COL16A1,COL18A1,COL25A1,COL4A2,COL7A1,CX3CL1,IL1RAPL1,IL1RAPL2,IRF3,MAPK10,MAPK11,MAPK14,NFKB1,STXBP2,VEGFA
IL+6 Signaling	1.71	0.116	3.606	CHUK,ELP1,IL1RAPL1,IL1RAPL2,MAP2K2,MAP4K4,MAPK10,MAPK11,MAPK14,MCL1,NFKB1,PIK3CD,RAF1,TAB1,VEGFA
Role of NFAT in Regulation of the Immune Response	0	0.0154	3.606	CHUK,CSNK1E,CSNK1G2,ELP1,GNB2,HLA+A,ITPR1,MAP2K2,MEF2A,NFAT5,NFKB1,PIK3CD,PLCB4,PPP3CA,RAF1,XPO1
SNARE Signaling Pathway	3.33	0.147	3.578	CACNA2D1,CACNA2D2,CACNB2,CAMK2B,GPAA1,MYL6,NAPA,NSF,SGTA,SNAP25,STX1B,STXBP1,STXBP2,SYN1,SYN2,SYT1,SYT13,SYT3,SYT7,UNC13A
EIF2 Signaling	1.6	0.1	3.5	ACTB,CDK11A,EIF2B4,EIF2S2,EIF3B,EIF3L,HSPA5,MAP2K2,PIK3CD,Ppp1cc,RAF1,RPL13,RPL13A,RPL17,RPL19,RPL3,RPL38,RPL5,RPL9,RPS19,RPS6,RPSA,VEGFA
Acetylcholine Receptor Signaling Pathway	0.723	0.0825	3.5	ACHE,CACNA1C,CACNA1G,CACNA2D1,CACNA2D2,CACNA2D3,CACNB2,CAMK2B,CHRNB2,ITPR1,NFKB1,PDIA3,PIK3CD,PLCB4,PLCH2,PRKCG
Oxytocin in Brain Signaling Pathway	0.664	0.0804	3.5	CACNA1C,CACNA1G,CACNA2D1,CACNA2D2,CACNA2D3,CACNB2,GNB2,ITPR1,MAP2K2,MEF2A,NFKB1,OXT,PIK3CD,PRKCG,RAF1,SLC12A5
Multiple Sclerosis Signaling Pathway	0.441	0.0721	3.5	BRAF,CAPN2,GAS5,GRIN1,GRIN2A,GRIN2D,GRIN3A,GRINA,HLA+A,MAPK11,MAPK14,MBP,NFKB1,PARP6,SLC8A1,STK38
Ferroptosis Signaling Pathway	1.09	0.0992	3.464	ARAF,ARF1,ARF3,ARF5,BRAF,CARS1,FDFT1,MAP2K2,PHKG2,RAF1,SLC11A2,TF,USP7
B Cell Receptor Signaling	0	0.0268	3.357	CAMK2B,CHUK,CSK,ELP1,GAB2,MAP2K2,MAP3K12,Map3k7,MAPK11,MAPK14,NFAT5,NFKB1,PIK3CD,PPP3CA,RAF1,RPS6KB2,VAV3
T Cell Receptor Signaling	0	0.0244	3.357	B2M,CHUK,CSK,ELP1,HLA+A,MAP2K2,MAPK11,MAPK14,NFAT5,NFKB1,PIK3CD,PPP3CA,RAF1,TCF4,VAV3
Pyridoxal 5'+phosphate Salvage Pathway	2.55	0.169	3.317	ARAF,BRAF,CDK18,CDK5,CDK8,IRAK1,LIMK2,MAP2K2,PAK3,PKN1,PRPF4B
RANK Signaling in Osteoclasts	2.25	0.143	3.317	BIRC2,CHUK,ELP1,MAP2K2,MAP3K12,Map3k7,MAPK10,MAPK11,MAPK14,NFKB1,PIK3CD,PPP3CA,RAF1
DNA Methylation and Transcriptional Repression Signaling	1.99	0.133	3.317	CDK10,CDK11A,CDK16,CDK18,CDK5,CDK8,CDK9,CHD5,MBD1,MTA1,SUDS3,TCF25,TCF4
Aldosterone Signaling in Epithelial Cells	1.53	0.105	3.317	DNAJC10,DNAJC13,DNAJC16,DNAJC7,HSP90B1,HSPA5,ITPR1,MAP2K2,PDIA3,PI4KA,PIK3CD,PIP4K2B,PIP5K1C,PLCB4,PLCH2,PRKCG,RAF1,Sacs
NGF Signaling	1.06	0.1	3.317	CHUK,MAP2K2,MAP3K12,Map3k7,MAPK10,NFKB1,PIK3CD,RAF1,ROCK2,RPS6KB2,SMPD1,SMPD4
GP6 Signaling Pathway	0.923	0.0945	3.317	COL11A1,COL16A1,COL18A1,COL25A1,COL4A2,COL7A1,ITPR1,LAMB3,PIK3CD,PRKCG,RASGRP2,VAV3
GPCR+Mediated Nutrient Sensing in Enteroendocrine Cells	0.851	0.0932	3.317	CACNA1C,CACNA1G,CACNA2D1,CACNA2D2,CACNA2D3,CACNB2,ITPR1,PDIA3,PLCB4,PLCH2,PRKCG
Cholecystokinin/Gastrin+mediated Signaling	0.833	0.0924	3.317	ITPR1,MAP2K2,MAPK10,MAPK14,MEF2A,PLCB4,PRKCG,RAF1,RHOT2,ROCK2,SST
CXCR4 Signaling	0.395	0.0714	3.317	GNB2,ITPR1,MAP2K2,MAPK10,MYL6,PAK3,PIK3CD,PLCB4,PRKCG,RAF1,RHOT2,ROCK2
Pulmonary Healing Signaling Pathway	0	0.0553	3.317	ARAF,BRAF,DLK1,MAPK10,MAPK11,MAPK14,NFKB1,PRKCG,RAF1,TCF4,VEGFA
IL+4 Signaling	0	0.0191	3.317	COL11A1,COL16A1,COL18A1,COL25A1,COL4A2,COL7A1,MAPK11,MAPK14,NFKB1,PIK3CD,RPS6KB2
Adrenergic Receptor Signaling Pathway (Enhanced)	1.01	0.09	3.3	ATP6AP1,ATP6AP2,ATP6V0B,ATP6V1B2,ATP6V1E1,CACNA1C,CACNA1G,CACNA2D1,CACNA2D2,CACNA2D3,CACNB2,ITPR1,MAOB,PDIA3,PLCB4,PLCH2,PRKCG,TCIRG1
Endothelin+1 Signaling	0.905	0.0876	3.207	ARAF,BRAF,ECE2,GPLD1,GUCY1A2,ITPR1,MAPK10,MAPK11,MAPK14,PDIA3,PIK3CD,PLCB4,PLCH2,PLD3,PLD5,PRKCG,RAF1
Renin+Angiotensin Signaling	0.799	0.0909	3.162	AGT,ITPR1,MAP2K2,MAPK10,MAPK11,MAPK14,NFKB1,PAK3,PIK3CD,PRKCG,RAF1
White Adipose Tissue Browning Pathway	0.741	0.087	3.162	CACNA1C,CACNA1G,CACNA2D1,CACNA2D2,CACNA2D3,CACNB2,GUCY1A2,ITPR1,MAPK11,MAPK14,VEGFA,VGF
RAC Signaling	0.406	0.073	3.162	LIMK2,MAP2K2,MCF2L,NFKB1,PAK3,PI4KA,PIK3CD,PIP4K2B,PIP5K1C,RAF1
PKCθ Signaling in T Lymphocytes	0	0.0305	3.162	CACNA1C,CACNA1G,CACNA2D1,CACNA2D2,CACNA2D3,CACNB2,CAMK2B,CHUK,HLA+A,ITPR1,MAP3K12,Map3k7,NFAT5,NFKB1,PIK3CD,PPP3CA,VAV3
NF+κB Signaling	0	0.0175	3.162	ARAF,BRAF,CHUK,IRAK1,MAP4K4,NFKB1,PIK3CD,RAF1,TAB1,UBE2V1
IL+10 Signaling	0.267	0.0649	3.162	CHUK,ELP1,HLA+A,IL1RAPL1,IL1RAPL2,MAP4K4,MAPK11,MAPK14,NFKB1,TAB1
Gustation Pathway	0.796	0.0842	3.153	CACNA1C,CACNA1G,CACNA2D1,CACNA2D2,CACNA2D3,CACNB2,GABRA3,GABRB1,GABRB2,GABRG3,GABRQ,ITPR1,KCNH2,KCNQ2,SCN1B,SCN2B,SCN9A
Wound Healing Signaling Pathway	0.334	0.0675	3.153	ACVR1B,CHUK,COL11A1,COL16A1,COL18A1,COL25A1,COL4A2,COL7A1,IL1RAPL1,IL1RAPL2,LAMB3,MAP2K2,MAPK10,NFKB1,RAF1,TAC1,VEGFA
Neuroinflammation Signaling Pathway	3.14	0.114	3.138	ACVR1B,APP,B2M,BIRC2,BIRC6,CALB2,CHUK,CX3CL1,ELP1,GABBR1,GABRA3,GABRB1,GABRB2,GABRG3,GABRQ,GAD1,GAD2,GRIN1,GRIN2A,GRIN2D,GRIN3A,GRINA,HLA+A,IRAK1,IRF3,KCNJ3,MAPK10,MAPK11,MAPK14,NFAT5,NFKB1,PIK3CD,PPP3CA,PRKCG,SLC6A1,TYROBP
Actin Cytoskeleton Signaling	1.35	0.0943	3.13	ACTB,ACTG1,APC,APC2,ARHGEF1,ARHGEF4,CSK,FGF13,FGF14,FLNA,GIT1,LIMK2,MAP2K2,MATK,MYL6,PAK3,PFN1,PIK3CD,PIP5K1C,PPP1R12A,RAF1,ROCK2,VAV3
Cachexia Signaling Pathway	0	0.0625	3.128	ACVR1B,AGT,CAPN2,CHUK,EIF2B4,EIF2S2,HSP90B1,HSPA5,IL1RAPL1,IL1RAPL2,MALAT1,MAPK10,MAPK11,MAPK14,NFKB1,NPY,PIK3CD,POMC,PRKCG,PSMB5,PSMC3,PSMD3,PSMD4
Role of MAPK Signaling in Promoting the Pathogenesis of Influenza	1.82	0.123	3.051	ARAF,ATP6AP1,ATP6AP2,ATP6V0B,ATP6V1B2,ATP6V1E1,BRAF,MAP2K2,MAPK10,MAPK11,MAPK14,NFKB1,RAF1,TCIRG1
Ephrin Receptor Signaling	0.983	0.0891	3.051	ARHGEF15,EFNA5,EFNB3,EPHA6,GNB2,GRIN1,GRIN2A,GRIN2D,GRIN3A,GRINA,LIMK2,MAP2K2,MAP4K4,PAK3,RAF1,RAPGEF1,ROCK2,VEGFA
Systemic Lupus Erythematosus in B Cell Signaling Pathway	0	0.0179	3.051	CSK,IRAK1,IRF3,MAP2K2,MAP4K4,MCL1,NFAT5,NFKB1,PIK3CD,PPP3CA,PRKCG,RAF1,RASGRP2
Amyotrophic Lateral Sclerosis Signaling	4.81	0.181	3	BIRC2,CACNA1C,CACNA2D1,CACNA2D2,CACNA2D3,CACNB2,CAPN2,GRIA2,GRIA3,GRIA4,GRID2,GRIK4,GRIK5,GRIN1,GRIN2A,GRIN2D,GRIN3A,GRINA,PIK3CD,PPP3CA,VEGFA
UVC+Induced MAPK Signaling	2.86	0.196	3	ARAF,BRAF,MAP2K2,MAPK10,MAPK11,MAPK14,PRKCG,RAF1,SMPD1,SMPD4
Acute Myeloid Leukemia Signaling	1.16	0.11	3	ARAF,BRAF,IDH3G,KITLG,MAP2K2,NFKB1,PIK3CD,RAF1,RPS6KB2,TCF4
Sperm Motility	1.15	0.0895	3	AATK,CACNA1G,CLK1,CLK3,CLK4,CSK,DDR1,EPHA6,ERBB4,GNB2,GUCY1A2,ITPR1,LMTK3,LTK,MATK,PDE2A,PDE4A,PDIA3,PLCB4,PLCH2,PRKCG,SLC9A5,TNK2
Immunogenic Cell Death Signaling Pathway	0.897	0.1	3	ATG16L1,ATG4D,CALR,HSP90B1,HSPA5,IRF3,LRP1,NFKB1,PDIA3
G Beta Gamma Signaling	0.674	0.0853	3	CACNA1C,CACNA1G,CACNA2D1,CACNA2D2,CACNA2D3,CACNB2,GNB2,ITPR1,KCNJ3,PRKCG,RAF1
fMLP Signaling in Neutrophils	0.469	0.0763	3	GNB2,ITPR1,MAP2K2,NFAT5,NFKB1,PIK3CD,PLCB4,PPP3CA,PRKCG,RAF1
Regulation of IL+2 Expression in Activated and Anergic T Lymphocytes	0	0.0195	3	CHUK,ELP1,MAP2K2,MAPK10,NFAT5,NFKB1,PPP3CA,RAF1,VAV3
Antioxidant Action of Vitamin C	0.926	0.0965	3	CHUK,GPLD1,MAPK10,MAPK11,MAPK14,NFKB1,PDIA3,PLCB4,PLCH2,PLD3,PLD5
PPAR Signaling	0.814	0.0935	3	CHUK,ELP1,HSP90B1,IL1RAPL1,IL1RAPL2,MAP2K2,MAP4K4,NFKB1,RAF1,TAB1
Role of Tissue Factor in Cancer	1.11	0.0918	2.982	ACVR1B,ARAF,ARRB1,ARRB2,BRAF,CHUK,LIMK2,MAP2K2,MAPK10,MAPK11,MAPK14,NFKB1,PDIA6,PIK3CD,Ppp2r3d,PPP2R5D,RAF1,RPS6KB2,VEGFA
Factors Promoting Cardiogenesis in Vertebrates	0.924	0.0915	2.887	ACVR1B,APC,APC2,CAMK2B,DVL1,LRP1,MAPK10,MAPK14,PDIA3,PLCB4,PLCH2,PRKCG,ROCK2,TCF4
NOD1/2 Signaling Pathway	0.472	0.0741	2.887	ATG16L1,BIRC2,CHUK,ELP1,HSP90B1,HSPA5,IRF3,MAP2K2,MAP4K4,MAPK10,MAPK11,MAPK14,NFKB1,RBCK1
Dopamine+DARPP32 Feedback in cAMP Signaling	4.6	0.151	2.837	ATP2A2,CACNA1C,CACNA2D1,CACNA2D2,CACNA2D3,CACNB2,CALY,CDK5,CSNK1E,CSNK1G2,GRIN1,GRIN2A,GRIN2D,GRIN3A,GRINA,GUCY1A2,ITPR1,KCNJ3,PDIA3,PLCB4,PLCH2,Ppp1cc,PPP1R12A,PPP1R14B,PPP1R7,PPP2R5D,PPP3CA,PRKCG
Neurovascular Coupling Signaling Pathway	4.38	0.138	2.828	APP,CACNA1C,CACNA1G,CACNA2D1,CACNA2D2,CACNA2D3,CACNB2,GABBR1,GABRA3,GABRB1,GABRB2,GABRG3,GABRQ,GAD1,GRIA2,GRIA3,GRIA4,GRIN1,GRIN2A,GRIN2D,GRIN3A,GRINA,GRM1,GUCY1A2,ITPR1,KCNJ3,NT5C,PLCB4,PPP1R12A,ROCK2,SLC39A7,SMARCC2
Huntington's Disease Signaling	2.25	0.106	2.828	ATP5F1B,ATP5F1D,CAPN2,CDK5,CLTB,CTSD,DLG4,DNM1,GNB2,GPAA1,GRM1,HAP1,HDAC3,HDAC5,HDAC6,HDAC7,HSPA5,ITPR1,NAPA,NSF,PIK3CD,PLCB4,PRKCG,PSMB5,PSMC3,PSMD3,PSMD4,SNAP25,STX1B,UBE2S
Cell Cycle Control of Chromosomal Replication	1.57	0.143	2.828	CDK10,CDK11A,CDK16,CDK18,CDK5,CDK8,CDK9,LIG1
Chondroitin Sulfate Biosynthesis	1.38	0.131	2.828	B3GAT1,B3GAT3,CHPF2,CHST1,CHST10,CHST9,HS6ST2,HS6ST3
Pancreatic Adenocarcinoma Signaling	1.2	0.103	2.828	GPLD1,HDAC3,HDAC5,HDAC6,HDAC7,MAP2K2,MAPK10,NFKB1,PIK3CD,PLD3,PLD5,RAF1,VEGFA
Mouse Embryonic Stem Cell Pluripotency	0.871	0.0962	2.828	APC,APC2,DVL1,MAP2K2,MAPK11,MAPK14,PIK3CD,RAF1,TAB1,TCF4
Role of JAK family kinases in IL+6+type Cytokine Signaling	0.863	0.101	2.828	HSP90B1,IL11RA,MAPK10,MAPK11,MAPK14,MCL1,POMC,VEGFA
Role of MAPK Signaling in Inhibiting the Pathogenesis of Influenza	0.863	0.101	2.828	ARAF,BRAF,MAP2K2,MAPK10,MAPK11,MAPK14,NFKB1,RAF1
ERBB Signaling	0.835	0.0968	2.828	ERBB4,MAP2K2,MAPK10,MAPK11,MAPK14,PAK3,PIK3CD,PRKCG,RAF1
NRF2+mediated Oxidative Stress Response	0.333	0.0675	2.828	ACTB,ACTG1,CCT7,DNAJC10,DNAJC13,DNAJC16,DNAJC7,ERP29,HERPUD1,HSP90B1,MAP2K2,MAPK14,PIK3CD,PPIB,PRKCG,RAF1
P2Y Purigenic Receptor Signaling Pathway	0.308	0.0677	2.828	GNB2,MAP2K2,NFKB1,PDIA3,PIK3CD,PLCB4,PLCH2,PRKCG,RAF1
Erythropoietin Signaling Pathway	0	0.0455	2.828	BIRC2,HBB,ITPR1,MAP2K2,NFKB1,PIK3CD,PRKCG,RAF1
SAPK/JNK Signaling	0	0.0219	2.828	GNB2,HNRNPK,MAP3K12,MAP4K2,MAP4K4,MAPK10,MAPK8IP1,MAPK8IP3,MINK1,PIK3CD,TAB1
HOTAIR Regulatory Pathway	0	0.0491	2.828	HSF1,KMT2A,KMT2C,NFKB1,PIK3CD,ROCK2,STK38,TCF4
PTEN Signaling	0	0.0596	2.828	CHUK,ELP1,MAGI2,MAP2K2,MAST2,NFKB1,PIK3CD,RAF1,RPS6KB2
Microautophagy Signaling Pathway	1.53	0.106	2.714	BAG6,COL11A1,COL16A1,COL18A1,COL25A1,COL4A2,COL7A1,PSMB5,PSMC3,PSMD3,PSMD4,RHOT2,SEC24B,SEC24C,SIDT2,TSG101,VPS28
Acute Phase Response Signaling	0.664	0.0811	2.714	AGT,CHUK,ELP1,HNRNPK,IRAK1,ITIH3,MAP2K2,MAPK11,MAPK14,NFKB1,PIK3CD,RAF1,TAB1,TCF4,TF
Role of Chondrocytes in Rheumatoid Arthritis Signaling Pathway	0.518	0.078	2.714	CAPN2,CHUK,IL1RAPL1,IL1RAPL2,IRAK1,LRP1,MAPK11,MAPK14,NFKB1,PPP3CA,VEGFA
Necroptosis Signaling Pathway	0.378	0.071	2.714	BIRC2,CAMK2B,CAPN2,CHUK,IRF3,PPP3CA,RBCK1,TAB1,TIMM44,TOMM34,VDAC1
IL+33 Signaling Pathway	0	0.0595	2.714	CHUK,ELP1,FBXL19,IRAK1,IRF3,MAP2K2,MAPK10,MAPK11,MAPK14,NFKB1,PIK3CD
p70S6K Signaling	0	0.0224	2.714	AGT,EEF2,MAP2K2,PDIA3,PIK3CD,PLCB4,PLCH2,PPP2R5D,PRKCG,RAF1,RPS6,YWHAB,YWHAZ
Systemic Lupus Erythematosus in T Cell Signaling Pathway	0	0.0171	2.714	B2M,HLA+A,ITPR1,MAP2K2,PIK3CD,PPP2R5D,PPP3CA,RAB4A,RHOT2,ROCK2,RPS6KB2
Senescence Pathway	1.72	0.097	2.711	ACVR1B,ANAPC4,ANAPC5,ARAF,BRAF,CACNA1C,CACNA2D1,CACNA2D2,CACNA2D3,CACNB2,CAPN2,CBX7,CDC25B,CHUK,DHCR24,EP400,IRF3,MAP2K2,MAPK14,NFAT5,NFKB1,PCGF2,PDHB,PHF1,PIK3CD,PPP2R5D,PPP3CA,RAF1,RING1
Natural Killer Cell Signaling	0.849	0.0859	2.668	B2M,COL18A1,HLA+A,HSPA5,LIMK2,MAP2K2,MAP3K12,Map3k7,MAPK11,MAPK14,NFAT5,NFKB1,PAK3,PIK3CD,RAF1,TYROBP,VAV3
nNOS Signaling in Neurons	3.15	0.213	2.646	CAPN2,DLG2,DLG4,GRIN1,GRIN2A,GRIN2D,GRIN3A,GRINA,PPP3CA,PRKCG
tRNA Charging	1.94	0.179	2.646	CARS1,EPRS1,FARSB,HARS2,LARS2,SARS1,VARS2
Triacylglycerol Biosynthesis	1.57	0.143	2.646	AGPAT3,AGPAT4,DGAT1,LPCAT4,MBOAT7,PLPPR3,PLPPR4,SIRT4
CD40 Signaling	1.18	0.119	2.646	CHUK,ELP1,MAP2K2,MAPK10,MAPK11,MAPK14,NFKB1,PIK3CD
CD27 Signaling in Lymphocytes	1.13	0.123	2.646	CHUK,ELP1,MAP2K2,MAP3K12,Map3k7,MAPK10,NFKB1
CCR3 Signaling in Eosinophils	1.03	0.097	2.646	GNB2,ITPR1,LIMK2,MAP2K2,MAPK11,MAPK14,PAK3,PIK3CD,PLCB4,PPP1R12A,PRKCG,RAF1,ROCK2
Dermatan Sulfate Biosynthesis	0.955	0.111	2.646	B3GAT1,B3GAT3,CHPF2,CHST1,CHST10,HS6ST2,HS6ST3
WNT/Ca+ pathway	0.877	0.106	2.646	DVL1,NFAT5,NFKB1,PDIA3,PLCB4,PLCH2,PPP3CA
Ovarian Cancer Signaling	0.844	0.0886	2.646	APC,ARRB1,BRAF,DVL1,HDAC3,HDAC5,HDAC6,HDAC7,MAP2K2,PIK3CD,RAF1,RPS6KB2,TCF4,VEGFA
Heparan Sulfate Biosynthesis	0.44	0.0778	2.646	B3GAT1,B3GAT3,CHST1,CHST10,EXTL3,HS6ST2,HS6ST3
Fc Epsilon RI Signaling	0.304	0.0678	2.646	MAP2K2,MAPK10,MAPK11,MAPK14,PIK3CD,PRKCG,RAF1,VAV3
Sphingosine+1+phosphate Signaling	0.287	0.0667	2.646	ASAH1,PDIA3,PIK3CD,PLCB4,PLCH2,RHOT2,SMPD1,SMPD4
IL+15 Signaling	0	0.0133	2.646	MAP2K2,MAPK11,MAPK14,NFKB1,PIK3CD,RAF1,RPS6KB2
HMGB1 Signaling	0	0.0479	2.646	KAT2A,MAP2K2,MAPK10,MAPK11,MAPK14,NFKB1,PIK3CD,RHOT2
Apelin Endothelial Signaling Pathway	0.518	0.078	2.53	GNB2,HDAC5,MAP2K2,MAPK10,MEF2A,NFKB1,PIK3CD,PLCB4,PRKCG,RAF1,RPS6KB2
Xenobiotic Metabolism General Signaling Pathway	0.351	0.0699	2.53	ABCA2,MAP2K2,MAP3K12,Map3k7,MAPK11,MAPK14,PIK3CD,PRKCG,RAF1,UGT8
CDC42 Signaling	0	0.0243	2.53	APC,APC2,B2M,EXOC7,HLA+A,LIMK2,MAPK10,MAPK11,MAPK14,MYL6,PAK3,PPP1R12A,RAF1,TNK2
Tumor Microenvironment Pathway	0	0.0559	2.53	ARAF,BRAF,FGF13,FGF14,HLA+A,MAP2K2,NFKB1,PIK3CD,RAF1,VEGFA
cAMP+mediated signaling	0.574	0.0763	2.5	AKAP8,BRAF,CAMK1,CAMK2B,GABBR1,GRK2,GRM7,HRH3,LAMTOR3,MAP2K2,PDE2A,PDE4A,PDE7B,PDE8B,PPP3CA,RAF1,RAP1GAP,RAPGEF3
Autophagy	0.483	0.0737	2.5	ARL8B,ATG16L1,ATG2A,BIRC6,BNIP3,MAP2K2,MAPK10,NFKB1,PIK3CD,PPP2R5D,PPP3CA,RAF1,RB1CC1,STK11,TSC2,VEGFA
4+1BB Signaling in T Lymphocytes	2.27	0.206	2.449	CHUK,ELP1,MAP2K2,MAPK10,MAPK11,MAPK14,NFKB1
Unfolded protein response	1.89	0.133	2.449	AMFR,CALR,DNAJC10,DNAJC13,DNAJC16,DNAJC7,HSP90B1,HSPA5,OS9,PDIA6,SCAP,SYVN1
B Cell Activating Factor Signaling	1.71	0.163	2.449	CHUK,ELP1,MAPK10,MAPK11,MAPK14,NFAT5,NFKB1
Oxytocin in Spinal Neurons Signaling Pathway	1.63	0.171	2.449	GAD1,GUCY1A2,NT5C,OXT,SLC39A7,SMARCC2
Stearate Biosynthesis I (Animals)	1.45	0.129	2.449	ACOT7,ACSL6,DHCR24,LPCAT4,MBLAC2,MBOAT7,SIRT4,SLC27A1,TECR
IL+17A Signaling in Airway Cells	0.852	0.104	2.449	CHUK,MAP2K2,MAPK10,MAPK11,MAPK14,NFKB1,PIK3CD
IL+1 Signaling	0.777	0.0938	2.449	CHUK,ELP1,GNB2,IRAK1,MAPK10,MAPK11,MAPK14,NFKB1,TAB1
Cancer Drug Resistance by Drug Efflux	0.769	0.103	2.449	ARAF,BRAF,MAP2K2,NFKB1,PIK3CD,RAF1
Glioma Signaling	0.734	0.088	2.449	CAMK1,CAMK2B,HDAC3,HDAC5,HDAC6,HDAC7,IDH3G,MAP2K2,PIK3CD,PRKCG,RAF1
BMP signaling pathway	0.631	0.0879	2.449	MAGED1,MAP2K2,MAPK10,MAPK11,MAPK14,NFKB1,RAF1,TAB1
FGF Signaling	0.495	0.0814	2.449	FGF13,FGF14,ITPR1,MAPK11,MAPK14,PIK3CD,RAF1
p38 MAPK Signaling	0.43	0.075	2.449	CDC25B,IL1RAPL1,IL1RAPL2,IRAK1,MAPK11,MAPK14,MEF2A,RPS6KB2,TAB1
NF+κB Activation by Viruses	0.408	0.0769	2.449	CHUK,ELP1,NFKB1,PIK3CD,PRKCG,RAF1
TGF+β Signaling	0.369	0.0729	2.449	ACVR1B,INHA,MAP2K2,MAPK11,MAPK14,RAF1,TAB1
Pyroptosis Signaling Pathway	0	0.0645	2.449	DHX9,GAS5,KCNQ1OT1,MAPK11,MAPK14,NFKB1
Chaperone Mediated Autophagy Signaling Pathway	0	0.0378	2.449	APP,ATP6AP1,ATP6AP2,ATP6V0B,ATP6V1B2,ATP6V1E1,CHUK,DDX3X,EEF1A2,HDAC6,HSP90B1,HSPA5,ITCH,MAPK11,MAPK14,MCL1,MEF2A,NFKB1,PIK3CD,PPP3CA,PSMB5,STUB1,TCIRG1,USP19
RAR Activation	0	0.0559	2.449	ACTB,ACTL6B,ACVR1B,CAMK2B,CSK,DLK1,GTF2H1,MAPK10,MAPK11,MAPK14,NFKB1,PDE2A,PDE4A,PDE7B,PDE8B,PIK3CD,PRMT2,RHOT2,RORB,SMARCB1,SMARCC2,SMARCD1,SMARCD3,VEGFA
α+Adrenergic Signaling	0	0.0642	2.449	GNB2,ITPR1,MAP2K2,PHKG2,PRKCG,RAF1,SLC8A1
Calcium+induced T Lymphocyte Apoptosis	0	0.013	2.449	ATP2A2,CAPN2,HLA+A,ITPR1,PPP3CA,PRKCG
Melanocyte Development and Pigmentation Signaling	0	0.0612	2.449	KITLG,MAP2K2,PIK3CD,POMC,RAF1,RPS6KB2
STAT3 Pathway	0	0.0593	2.449	IL11RA,MAP2K2,MAP3K12,MAPK10,MAPK11,MAPK14,RAF1,VEGFA
CLEAR Signaling Pathway	2.5	0.109	2.335	ASAH1,ATP6AP1,ATP6AP2,ATP6V0B,ATP6V1B2,ATP6V1E1,BNIP3,CD63,CTSD,CTSF,GAA,HEXA,HPS1,ITPR1,LAMTOR3,LAMTOR4,MAPK11,MAPK14,NPRL2,PPP2R5D,PPP3CA,PRKCG,PSAP,STK11,STUB1,SUMF1,TCIRG1,TSC2,VEGFA,YWHAB,YWHAZ
Chemokine Signaling	1.45	0.123	2.333	CAMK1,CAMK2B,LIMK2,MAP2K2,MAPK11,MAPK14,PLCB4,PPP1R12A,RAF1,ROCK2
Endocannabinoid Developing Neuron Pathway	0.703	0.0866	2.333	ARAF,BRAF,GNB2,MAP2K2,MAPK10,MAPK11,MAPK14,PIK3CD,RAF1,RAP1GAP,STMN2
Androgen Signaling	0.69	0.0828	2.333	CACNA1C,CACNA1G,CACNA2D1,CACNA2D2,CACNA2D3,CACNB2,CALR,GNB2,GTF2H1,ITPR1,NFKB1,PRKCG,TAF1,TAF15
Neuregulin Signaling	0.649	0.0855	2.333	CDK5,DLG4,ERBB4,HSP90B1,MAP2K2,MATK,PRKCG,RAF1,RPS6,RPS6KB2
NAD Signaling Pathway	0	0.0596	2.333	NFKB1,OXT,PARP6,PIK3CD,SIRT4,SIRT7,SLC29A1,TRPM2,VEGFA
CD28 Signaling in T Helper Cells	0	0.0213	2.333	CHUK,CSK,ELP1,HLA+A,ITPR1,MAP2K2,MAPK10,NFAT5,NFKB1,PIK3CD,PPP3CA
ICOS+ICOSL Signaling in T Helper Cells	0	0.0197	2.333	CAMK2B,CHUK,CSK,GAB2,HLA+A,ITPR1,NFAT5,NFKB1,PIK3CD,PPP3CA
Osteoarthritis Pathway	0	0.0466	2.333	C1QTNF4,CHUK,CTNNA1,CTNNA2,HDAC3,IL1RAPL1,IL1RAPL2,LRP1,NFKB1,TCF4,VEGFA
Ribonucleotide Reductase Signaling Pathway	0.865	0.0882	2.324	ACTB,ACTL6B,BRAF,CUL1,MAPK10,MAPK11,MAPK14,NFKB1,PARP6,PIK3CD,SMARCB1,SMARCC2,SMARCD1,SMARCD3,VEGFA
Sirtuin Signaling Pathway	0.722	0.0788	2.324	ACSS2,APP,ATG16L1,ATG16L2,ATG2A,ATG4D,ATP5F1B,ATP5F1D,CPT1C,DOT1L,GTF3C2,HSF1,KAT2A,NDUFV1,NFKB1,PCK2,PGK1,SIRT4,SIRT7,STK11,TIMM44,TOMM34,VDAC1
DHCR24 Signaling Pathway	0.756	0.0876	2.309	AGT,APP,CLU,DHCR24,GGA3,NFKB1,PCYOX1,PIK3CD,POMC,PRKCG,SCAP,TF
Colorectal Cancer Metastasis Signaling	0	0.0554	2.309	APC,ARRB1,BRAF,DCC,DVL1,GNB2,GRK2,LRP1,MAP2K2,MAPK10,NFKB1,PIK3CD,RHOT2,TCF4,VEGFA
Myelination Signaling Pathway	0.435	0.0703	2.294	ADAM22,APC,ARAF,BRAF,CNP,DTX1,ERBB4,HDAC3,HDAC5,HDAC6,HDAC7,LAMB3,MAP2K2,MBP,NFKB1,PIK3CD,PPP3CA,RAF1,RAPGEF3,ROCK2,RPS6KB2,TCF4,TSC2
April Mediated Signaling	1.77	0.167	2.236	CHUK,ELP1,MAPK10,MAPK11,MAPK14,NFAT5,NFKB1
Type II Diabetes Mellitus Signaling	1.69	0.111	2.236	ACSL6,CACNA1C,CACNA1G,CACNA2D1,CACNA2D2,CACNA2D3,CACNB2,CHUK,ITPR1,MAPK10,NFKB1,NSMAF,PIK3CD,PRKCG,SLC27A1,SMPD1,SMPD4
D+myo+inositol (1,4,5)+Trisphosphate Biosynthesis	1.63	0.192	2.236	PI4KA,PIP4K2B,PIP5K1C,PLCB4,PLCH2
CDP+diacylglycerol Biosynthesis I	1.5	0.179	2.236	AGPAT3,AGPAT4,CDS2,LPCAT4,MBOAT7
Phosphatidylglycerol Biosynthesis II (Non+plastidic)	1.38	0.167	2.236	AGPAT3,AGPAT4,CDS2,LPCAT4,MBOAT7
UVA+Induced MAPK Signaling	1.29	0.112	2.236	MAPK10,MAPK11,MAPK14,PARP6,PDIA3,PIK3CD,PLCB4,PLCH2,RPS6KB2,SMPD1,SMPD4
iNOS Signaling	1.09	0.128	2.236	CHUK,IRAK1,MAPK11,MAPK14,NFKB1,TAB1
Pyrimidine Ribonucleotides Interconversion	0.945	0.125	2.236	CANT1,CMPK1,CTPS2,DDX3X,DHX9
Relaxin Signaling	0.891	0.0903	2.236	BRAF,GAD1,GNB2,GUCY1A2,NFKB1,NT5C,PDE2A,PDE4A,PDE7B,PDE8B,PIK3CD,SLC39A7,SMARCC2,VEGFA
Pyrimidine Ribonucleotides De Novo Biosynthesis	0.847	0.116	2.236	CANT1,CMPK1,CTPS2,DDX3X,DHX9
Lymphotoxin β Receptor Signaling	0.846	0.109	2.236	BIRC2,CHUK,DIABLO,ELP1,NFKB1,PIK3CD
GDNF Family Ligand+Receptor Interactions	0.659	0.0921	2.236	DOK3,ITPR1,MAP2K2,MAPK10,PDLIM7,PIK3CD,RAF1
Spliceosomal Cycle	0.591	0.0943	2.236	CASC3,DDX39B,PRPF40B,SF3B1,SF3B2
Chondroitin Sulfate Biosynthesis (Late Stages)	0.591	0.0943	2.236	CHST1,CHST10,CHST9,HS6ST2,HS6ST3
Phospholipases	0.543	0.087	2.236	GPLD1,PDIA3,PLCB4,PLCH2,PLD3,PLD5
CSDE1 Signaling Pathway	0.531	0.0893	2.236	CDK11A,CTTN,EDC4,PABPN1,RPL9
GM+CSF Signaling	0.526	0.0857	2.236	CAMK2B,MAP2K2,PIK3CD,PPP3CA,RACK1,RAF1
Thrombopoietin Signaling	0.414	0.0794	2.236	GAB2,MAP2K2,PIK3CD,PRKCG,RAF1
FLT3 Signaling in Hematopoietic Progenitor Cells	0.359	0.0732	2.236	GAB2,MAP2K2,MAPK11,MAPK14,PIK3CD,RAF1
ERBB4 Signaling	0.347	0.0735	2.236	ERBB4,MAP2K2,PIK3CD,PRKCG,RAF1
Role of Pattern Recognition Receptors in Recognition of Bacteria and Viruses	0	0.0321	2.236	IRF3,MAPK10,NFKB1,PIK3CD,PRKCG
Type I Diabetes Mellitus Signaling	0	0.0216	2.236	CHUK,CPE,GAD1,GAD2,HLA+A,IRAK1,MAPK10,MAPK11,MAPK14,NFKB1,PTPRN
VEGF Family Ligand+Receptor Interactions	0	0.0595	2.236	MAP2K2,PIK3CD,PRKCG,RAF1,VEGFA
Heparan Sulfate Biosynthesis (Late Stages)	0	0.0602	2.236	CHST1,CHST10,EXTL3,HS6ST2,HS6ST3
Cell Cycle: G2/M DNA Damage Checkpoint Regulation	0.658	0.1	2.236	CDC25B,CUL1,MDM4,YWHAB,YWHAZ
MicroRNA Biogenesis Signaling Pathway	1.01	0.0909	2.183	ADAR,AHCTF1,DDX17,DDX5,Fus,HNRNPA2B1,HSP90B1,ILF3,MAPK11,MAPK14,NUP85,NUP88,PIK3CD,PTGES3,SRSF1,TARBP2,VEGFA
ID1 Signaling Pathway	0.371	0.0697	2.138	ACVR1B,APP,ARAF,BRAF,CHRNB2,MAPK11,MAPK14,NFKB1,PIK3CD,PLXNB1,PLXNB2,RAF1,RAP1GAP,VEGFA
Semaphorin Neuronal Repulsive Signaling Pathway	3.59	0.147	2.132	BCAN,CDK5,CRMP1,CSPG5,DPYSL4,GUCY1A2,LIMK2,MAP2K2,MYL6,NCAN,PAK3,PDE4A,PIK3CD,PIP5K1C,PLXNA3,PLXNB1,PPP1R12A,ROCK2,SEMA6B,SEMA6C,SEMA6D,STK11
LPS+stimulated MAPK Signaling	1.33	0.118	2.121	CHUK,ELP1,MAP2K2,MAPK10,MAPK11,MAPK14,NFKB1,PIK3CD,PRKCG,RAF1
PAK Signaling	0.313	0.0684	2.121	GIT1,LIMK2,MAP2K2,MAPK10,MYL6,PAK3,PIK3CD,RAF1
IL+17 Signaling	0	0.0428	2.121	HSP90B1,MAPK10,MAPK11,MAPK14,NFKB1,PIK3CD,SRSF1,VEGFA
HGF Signaling	0	0.0606	2.121	MAP2K2,MAP3K12,Map3k7,MAPK10,PIK3CD,PRKCG,RAF1,RAPGEF1
MSP+RON Signaling in Cancer Cells Pathway	0.53	0.0786	2.111	ARAF,BRAF,FLNA,MAP2K2,NFKB1,PIK3CD,RAF1,TCF4,VEGFA,YWHAB,YWHAZ
Human Embryonic Stem Cell Pluripotency	0	0.0547	2.111	APC,APC2,ARAF,BRAF,DVL1,HSP90B1,MAP2K2,PIK3CD,PRKCG,RAF1,RIF1
Inhibition of Angiogenesis by TSP1	1.69	0.176	2	CD47,GUCY1A2,MAPK10,MAPK11,MAPK14,VEGFA
Antiproliferative Role of Somatostatin Receptor 2	1.58	0.13	2	BRAF,GAD1,GNB2,GUCY1A2,MAP2K2,NT5C,PIK3CD,SLC39A7,SMARCC2,SST
Endoplasmic Reticulum Stress Pathway	1.37	0.19	2	CALR,HSP90B1,HSPA5,TAOK3
Amyloid Processing	0.961	0.118	2	APP,CAPN2,CDK5,CSNK1E,MAPK11,MAPK14
Fatty Acid β+oxidation I	0.758	0.118	2	ACAA1,ACSL6,IVD,SLC27A1
Toll+like Receptor Signaling	0.623	0.0897	2	CHUK,IRAK1,MAP4K4,MAPK11,MAPK14,NFKB1,TAB1
UVB+Induced MAPK Signaling	0.612	0.0962	2	MAPK10,MAPK11,MAPK14,PIK3CD,PRKCG
Non+Small Cell Lung Cancer Signaling	0.583	0.0851	2	HDAC3,HDAC5,HDAC6,HDAC7,ITPR1,MAP2K2,PIK3CD,RAF1
Small Cell Lung Cancer Signaling	0.553	0.0833	2	BIRC2,CHUK,HDAC3,HDAC5,HDAC6,HDAC7,NFKB1,PIK3CD
EGF Signaling	0.531	0.0893	2	ITPR1,MAPK11,MAPK14,PIK3CD,RAF1
Bladder Cancer Signaling	0.475	0.0776	2	FGF13,FGF14,HDAC3,HDAC5,HDAC6,HDAC7,MAP2K2,RAF1,VEGFA
Melanoma Signaling	0.392	0.08	2	BRAF,MAP2K2,PIK3CD,RAF1
Dermatan Sulfate Biosynthesis (Late Stages)	0.392	0.08	2	CHST1,CHST10,HS6ST2,HS6ST3
Ephrin B Signaling	0.3	0.0694	2	EFNB3,GNB2,HNRNPK,ROCK2,VAV3
CNTF Signaling	0.295	0.0702	2	MAP2K2,PIK3CD,RAF1,RPS6KB2
IGF+1 Signaling	0.282	0.0667	2	IGFBP5,MAP2K2,PIK3CD,RAF1,RPS6KB2,YWHAB,YWHAZ
PCP (Planar Cell Polarity) Pathway	0.261	0.0667	2	DVL1,MAPK10,PFN1,ROCK2
IL+13 Signaling Pathway	0	0.0345	2	MAPK11,MAPK14,PIK3CD,ROCK2
Prolactin Signaling	0	0.0421	2	MAP2K2,PIK3CD,PRKCG,RAF1
Thyroid Cancer Signaling	0	0.0506	2	BRAF,MAP2K2,PIK3CD,TCF4
Role of PI3K/AKT Signaling in the Pathogenesis of Influenza	0	0.0606	2	IRF3,MAP2K2,NFKB1,PIK3CD
JAK/STAT Signaling	0	0.0488	2	MAP2K2,NFKB1,PIK3CD,RAF1
Neutrophil Extracellular Trap Signaling Pathway	0.291	0.0652	1.961	ATP5F1B,ATP5F1D,COL11A1,COL16A1,COL18A1,COL25A1,COL4A2,COL7A1,ITPR1,MAP2K2,MAPK10,MAPK11,MAPK14,MCL1,NDUFV1,NFKB1,PDIA3,PIK3CD,PLCB4,PLCH2,PPP3CA,PRKCG,RAF1,TIMM44,TOMM34,VDAC1
Nitric Oxide Signaling in the Cardiovascular System	1.64	0.117	1.897	ATP2A2,CACNA1C,CACNA2D1,CACNA2D2,CACNA2D3,CACNB2,GUCY1A2,HSP90B1,ITPR1,MAP2K2,PDE2A,PIK3CD,PRKCG,VEGFA
Glioblastoma Multiforme Signaling	0	0.0643	1.897	APC,APC2,ITPR1,MAP2K2,PDIA3,PIK3CD,PLCB4,PLCH2,RAF1,RHOT2,TSC2
TEC Kinase Signaling	0	0.019	1.897	ACTB,ACTG1,GNB2,GTF2I,MAPK10,NFKB1,PAK3,PIK3CD,PRKCG,RHOT2,VAV3
Adipogenesis pathway	0.387	0.0719	1.897	BSCL2,CDK5,DLK1,GTF2H1,HDAC3,HDAC5,HDAC6,HDAC7,KAT2A,SIN3B
Melatonin Signaling	1.77	0.139	1.89	ARAF,BRAF,CAMK2B,MAP2K2,PDIA3,PLCB4,PLCH2,PRKCG,RAF1,RORB
Dilated Cardiomyopathy Signaling Pathway	1.48	0.107	1.89	ACTB,ACTG1,ATP2A2,CACNA1C,CACNA1G,CACNA2D1,CACNA2D2,CACNA2D3,CACNB2,CAMK1,CAMK2B,ITPR1,MAPK11,MAPK14,MYL6,PDE2A
Polyamine Regulation in Colon Cancer	1.07	0.119	1.89	APC,ARAF,BRAF,MAP2K2,MTA1,RAF1,TCF4
Induction of Apoptosis by HIV1	0.902	0.108	1.89	BIRC2,CHUK,DIABLO,ELP1,HTRA2,MAPK10,NFKB1
PEDF Signaling	0.758	0.0952	1.89	CHUK,MAPK11,MAPK14,NFKB1,PIK3CD,RAF1,ROCK2,TCF4
IL+3 Signaling	0.605	0.0886	1.89	GAB2,MAP2K2,PIK3CD,PPP3CA,PRKCG,RAF1,RAPGEF1
IL+17A Signaling in Fibroblasts	0.48	0.0805	1.89	CHUK,COL18A1,MAPK10,MAPK11,MAPK14,NFKB1,THY1
NER (Nucleotide Excision Repair, Enhanced Pathway)	0.44	0.0778	1.89	DDB1,GPS1,GTF2H1,LIG1,POLD3,RFC2,USP7
Production of Nitric Oxide and Reactive Oxygen Species in Macrophages	0.949	0.089	1.807	CHUK,CLU,ELP1,MAP3K12,Map3k7,MAPK10,MAPK11,MAPK14,NFKB1,PCYOX1,PIK3CD,PPP1R12A,PPP1R14B,PPP1R7,PPP2R5D,PRKCG,RHOT2
HIF1α Signaling	1.31	0.0962	1.789	ARAF,BRAF,CAMK1,CAMK2B,CUL2,EGLN2,ELOC,GPI,HSPA5,MAP2K2,PIK3CD,PPP3CA,PRKCG,RACK1,RAF1,RPS6,RPS6KB2,STUB1,TF,VEGFA
Sertoli Cell Germ Cell Junction Signaling Pathway (Enhanced)	0.885	0.0847	1.789	ACTB,ACTG1,CAMK2B,CLDN5,CTNNA1,CTNNA2,GUCY1A2,IL1RAPL1,IL1RAPL2,LAMB3,MAP2K2,MAP3K12,Map3k7,MAPK10,MAPK11,MAPK14,NFKB1,PIK3CD,PPP2R5D,TAB1
RHOA Signaling	0.979	0.0968	1.732	ACTB,ACTG1,ARHGEF1,LIMK2,MYL6,PFN1,PI4KA,PIP4K2B,PIP5K1C,PKN1,PPP1R12A,ROCK2
mTOR Signaling	0.817	0.0841	1.732	DGKZ,EIF3B,EIF3L,EIF4B,GPLD1,PIK3CD,PLD3,PLD5,PPP2R5D,PRKCG,RHOT2,RPS19,RPS6,RPS6KB2,RPSA,STK11,TSC2,VEGFA
Insulin Receptor Signaling	0.712	0.0857	1.732	EIF2B4,MAP2K2,PIK3CD,Ppp1cc,PPP1R12A,PPP1R14B,PPP1R7,PTPRF,RAF1,RAPGEF1,RPS6KB2,TSC2
Leukocyte Extravasation Signaling	1.6	0.104	1.698	ACTB,ACTG1,CLDN5,CTNNA1,CTNNA2,CTTN,EDIL3,MAP2K2,MAPK10,MAPK11,MAPK14,MYL6,PIK3CD,PRKCG,RAP1GAP,RAPGEF3,ROCK2,THY1,TIMP2,VAV3
ABRA Signaling Pathway	0.855	0.0978	1.667	ABLIM2,ACTB,ACTG1,LIMK2,MAPK10,MEF2A,PPP3CA,ROCK2,VEGFA
Regulation of Actin+based Motility by Rho	0.487	0.0783	1.667	ACTB,MYL6,PAK3,PFN1,PI4KA,PIP4K2B,PIP5K1C,PPP1R12A,RHOT2
Kinetochore Metaphase Signaling Pathway	0.552	0.0818	1.667	ANAPC4,ANAPC5,CENPC,ENSA,Ppp1cc,PPP1R12A,PPP1R14B,PPP1R7,PPP2R5D
WNK Renal Signaling Pathway	1.72	0.123	1.633	AGT,AMFR,ANAPC4,ANAPC5,BIRC2,CUL1,CUL2,ELOC,MAPK14,PIK3CD,PRKCG,SLC12A5,WNK1
BER (Base Excision Repair) Pathway	1.21	0.136	1.633	ARL6IP5,HUWE1,LIG1,MAP2K2,POLG,RFC2
TNFR1 Signaling	0.961	0.118	1.633	BIRC2,CHUK,MADD,MAP4K2,NFKB1,PAK3
Ceramide Signaling	0.876	0.0989	1.633	CTSD,DIABLO,NFKB1,NSMAF,PIK3CD,PPP2R5D,RAF1,SMPD1,SMPD4
Xenobiotic Metabolism CAR Signaling Pathway	0	0.0567	1.508	CHST1,CHST10,DNAJC7,HS6ST2,HS6ST3,HSP90B1,MAP2K2,PPP2R5D,PRKCG,RACK1,UGT8
Gα12/13 Signaling	2.27	0.128	1.5	ARHGEF1,CDH12,CDH18,CDH24,CDH6,CDH8,CHUK,ELP1,MAP2K2,MAPK10,MEF2A,MYL6,NFKB1,PIK3CD,RAF1,ROCK2,VAV3
Agrin Interactions at Neuromuscular Junction	1.12	0.116	1.414	ACTB,ACTG1,AGRN,CTTN,DVL1,ERBB4,MAPK10,PAK3
Telomerase Signaling	1.05	0.102	1.342	HDAC3,HDAC5,HDAC6,HDAC7,HSP90B1,MAP2K2,PIK3CD,PPP2R5D,PTGES3,RAF1,TERF1
Renal Cell Carcinoma Signaling	0.863	0.101	1.342	CUL2,ELOC,MAP2K2,PAK3,PIK3CD,RAF1,RAPGEF1,VEGFA
Regulation of eIF4 and p70S6K Signaling	0.52	0.0761	1.342	EIF2B4,EIF2S2,EIF3B,EIF3L,MAP2K2,MAPK11,MAPK14,PAIP2,PIK3CD,PPP2R5D,RAF1,RPS19,RPS6,RPSA
GADD45 Signaling	0.461	0.0833	1.342	ACVR1B,MAPK10,MAPK11,MAPK14,NFKB1
Macrophage Classical Activation Signaling Pathway	0	0.0317	1.342	CHUK,IRAK1,IRF3,NFKB1,PDHB,STK38
Aryl Hydrocarbon Receptor Signaling	0	0.0314	1.342	CTSD,HSP90B1,NFIB,NFKB1,PTGES3
Gαi Signaling	0	0.0429	1.342	GABBR1,GNB2,GRM7,HRH3,RAF1,RAP1GAP
Oxidative Phosphorylation	0	0.0446	1.342	ATP5F1B,ATP5F1D,COX17,NDUFV1,UQCRC1
Th2 Pathway	0	0.0365	1.342	ACVR1B,HLA+A,JAG2,NFKB1,PIK3CD
T Cell Exhaustion Signaling Pathway	0	0.0123	1.342	ACVR1B,HLA+A,MAPK10,NFAT5,PIK3CD,PPP2R5D,VEGFA
Cell Cycle: G1/S Checkpoint Regulation	0.56	0.0882	1.342	CUL1,HDAC3,HDAC5,HDAC6,HDAC7,RPL5
GPCR+Mediated Integration of Enteroendocrine Signaling Exemplified by an L Cell	0.27	0.0667	1.342	ITPR1,PDIA3,PLCB4,PLCH2,SST
HER+2 Signaling in Breast Cancer	0.665	0.0793	1.291	AHCTF1,ARAF,ARF1,ARF3,ARF5,BRAF,CHUK,COX17,MAP2K2,NFKB1,NUP85,NUP88,PIK3CD,PRKCG,RAF1,RPS6,RPS6KB2,TSC2
Death Receptor Signaling	1.34	0.115	1.265	ACIN1,ACTB,ACTG1,BIRC2,CHUK,DIABLO,ELP1,HTRA2,MAP4K4,NFKB1,PARP6
14+3+3+mediated Signaling	1.17	0.102	1.155	MAP2K2,MAPK10,PDIA3,PIK3CD,PLCB4,PLCH2,PRKCG,RAF1,STK11,TSC2,TUBB3,YWHAB,YWHAZ
Activation of IRF by Cytosolic Pattern Recognition Receptors	0.902	0.108	1.134	ADAR,CHUK,ELP1,IRF3,MAPK10,NFKB1,PPIB
VEGF Signaling	0.722	0.0909	1.134	ACTB,ACTG1,EIF2B4,EIF2S2,MAP2K2,PIK3CD,RAF1,ROCK2,VEGFA
BEX2 Signaling Pathway	0.555	0.0854	1.134	MAPK10,NFKB1,PPP2R5D,SMARCB1,TCF4,TSC2,VEGFA
eNOS Signaling	0	0.0577	1.134	CHRNB2,GUCY1A2,HSP90B1,HSPA5,ITPR1,PIK3CD,PRKCG,STUB1,VEGFA
CTLA4 Signaling in Cytotoxic T Lymphocytes	0	0.0247	1.069	ARF1,B2M,CLTB,GPLD1,HLA+A,MAPK10,MAPK11,MAPK14,NFAT5,NFKB1,PIK3CD,PLD3,PLD5,PPP2R5D,VAV3
Fcγ Receptor+mediated Phagocytosis in Macrophages and Monocytes	1.09	0.106	1	ACTB,ACTG1,DGKB,GAB2,GPLD1,PLD3,PLD5,PRKCG,RPS6KB2,VAV3
Paxillin Signaling	0.814	0.0935	1	ACTB,ACTG1,ARF1,CSK,GIT2,MAPK10,MAPK11,MAPK14,PAK3,PIK3CD
tRNA Splicing	0.461	0.087	1	PDE2A,PDE4A,PDE7B,PDE8B
Role of PKR in Interferon Induction and Antiviral Response	0.416	0.0735	1	CHUK,ELP1,HSP90B1,HSPA5,IRF3,MAPK10,MAPK11,MAPK14,NFKB1,TARBP2
Macrophage Alternative Activation Signaling Pathway	0	0.0212	1	MAPK11,MAPK14,NFKB1,PIK3CD
LPS/IL+1 Mediated Inhibition of RXR Function	0	0.0506	1	ACSL6,CHST1,CHST10,CPT1C,CRAT,HS6ST2,HS6ST3,IL1RAPL1,IL1RAPL2,IRAK1,MAOB,SLC27A1,XPO1
Th17 Activation Pathway	0	0.00826	1	HSP90B1,IRAK1,NFAT5,NFKB1
Regulation of the Epithelial Mesenchymal Transition in Development Pathway	0	0.0575	1	APC,DVL1,JAG2,NFKB1,TCF4
Coronavirus Pathogenesis Pathway	0.609	0.0784	1	AGT,ATP6AP1,CHUK,EEF1A2,HDAC3,HDAC5,HDAC6,HDAC7,IRF3,MAPK10,MAPK11,MAPK14,NFKB1,RPS19,RPS6,RPSA
PD+1, PD+L1 cancer immunotherapy pathway	0	0.0374	1	B2M,CSK,HLA+A,PIK3CD
Role of Osteoblasts in Rheumatoid Arthritis Signaling Pathway	0	0.0451	0.905	APC,APC2,CSNK1E,CSNK1G2,CTSD,CTSF,DVL1,LRP1,PIK3CD,TCF4,VEGFA
Apoptosis Signaling	1.78	0.125	0.905	ACIN1,BIRC2,BIRC6,CAPN2,CHUK,DIABLO,ELP1,HTRA2,MAP2K2,MAP4K4,MCL1,NFKB1,RAF1
ATM Signaling	0.328	0.07	0.816	MAPK10,MAPK11,MAPK14,MDM4,PPP2R5D,RNF8,USP7
ISGylation Signaling Pathway	0	0.0556	0.816	HDAC6,IRF3,MAPK10,NFAT5,NFKB1,TSG101
Sumoylation Pathway	0	0.0583	0.816	MAPK10,NFKB1,RFC2,RHOT2,STUB1,SUMO2
IL+12 Signaling and Production in Macrophages	0	0.0638	0.775	CD47,CHUK,CLU,COL18A1,ELP1,HDAC3,IRF3,MAP2K2,MAPK11,MAPK14,NFAT5,NFKB1,PCYOX1,PIK3CD,PRKCG
Integrin Signaling	1.47	0.0991	0.728	ACTB,ACTG1,ARF1,ARF3,ARF5,BRAF,CAPN2,CTTN,GIT1,ILKAP,MAP2K2,PAK3,PFN1,PIK3CD,PPP1R12A,RAF1,RAPGEF1,RHOT2,TNK2,TSPAN3,TSPAN7
TR/RXR Activation	0	0.0625	0.707	ENO1,HDAC3,MBP,PFKP,PIK3CD,RPS6KB2,STRBP,VEGFA
Endocannabinoid Cancer Inhibition Pathway	0.319	0.068	0.632	MAP2K2,MAPK14,NSMAF,PIK3CD,RAF1,ROCK2,SMPD1,SMPD4,TCF4,VEGFA
CDK5 Signaling	1.17	0.104	0.632	CDK5,LAMB3,MAP2K2,MAPK10,MAPK11,MAPK14,Ppp1cc,PPP1R12A,PPP1R14B,PPP1R7,PPP2R5D,RAF1
AMPK Signaling	1.17	0.0909	0.577	ACTB,ACTL6B,AK2,CHRNB2,CPT1C,EEF2,GNB2,ILKAP,MAPK11,MAPK14,PCK2,PFKL,PFKP,PIK3CD,PPM1B,PPP2R5D,SMARCB1,SMARCC2,SMARCD1,SMARCD3,STK11,TSC2
ERK/MAPK Signaling	0.501	0.0744	0.577	ARAF,BRAF,LAMTOR3,MAP2K2,PAK3,PIK3CD,PPP1R12A,PPP1R14B,PPP1R7,PPP2R5D,PRKCG,RAF1,RAPGEF1,RAPGEF3,YWHAB,YWHAZ
Corticotropin Releasing Hormone Signaling	3.1	0.138	0.535	BRAF,CACNA1C,CACNA1G,CACNA2D1,CACNA2D2,CACNA2D3,CACNB2,GAD1,GUCY1A2,ITPR1,MAP2K2,MAPK11,MAPK14,MEF2A,NT5C,POMC,PRKCG,RAF1,SLC39A7,SMARCC2,VEGFA
ILK Signaling	0.496	0.0746	0.535	ACTB,ACTG1,FLNA,ILKAP,MAPK10,MYL6,NACA,NFKB1,PIK3CD,PPP1R12A,PPP1R14B,PPP2R5D,RHOT2,TESK1,VEGFA
HIPPO signaling	2.47	0.151	0.447	CSNK1E,CUL1,DLG2,DLG4,ITCH,Ppp1cc,PPP1R12A,PPP1R14B,PPP1R7,PPP2R5D,SCRIB,YWHAB,YWHAZ
Leptin Signaling in Obesity	0.933	0.105	0.447	AGRP,MAP2K2,NPY,PDIA3,PIK3CD,PLCB4,PLCH2,POMC
Endometrial Cancer Signaling	0.722	0.1	0.447	APC2,CTNNA1,CTNNA2,MAP2K2,PIK3CD,RAF1
ERK5 Signaling	0.28	0.0676	0.447	MEF2A,RPS6KB2,WNK1,YWHAB,YWHAZ
NUR77 Signaling in T Lymphocytes	0	0.0136	0.447	B2M,HDAC7,HLA+A,MAP2K2,PPP3CA,PRKCG,SIN3B
Gαs Signaling	0	0.0476	0.447	ADD1,ADD2,BRAF,GNB2,MAP2K2,RAPGEF3
Transcriptional Regulatory Network in Embryonic Stem Cells	0	0.0427	0.378	ACVR1B,GRIN1,L1CAM,MAP2K2,PIK3CD,RIF1,SIX3
Gluconeogenesis I	3.1	0.28	0.378	ALDOA,ENO1,ENO3,GAPDH,GPI,ME3,PGK1
Cardiac β+adrenergic Signaling	1.62	0.106	0.302	AKAP8,ATP2A2,CACNA1C,CACNA2D1,CACNA2D2,CACNA2D3,CACNB2,GNB2,GRK2,PDE2A,PDE4A,PDE7B,PDE8B,Ppp1cc,PPP1R12A,PPP1R14B,PPP1R7,PPP2R5D,SLC8A1
Epithelial Adherens Junction Signaling	0.654	0.0823	0.277	ACVR1B,CTNNA1,CTNNA2,LIMK2,MAGI2,PAK3,PPP2R5D,RAPGEF1,ROCK2,STK11,TCF4,YWHAB,YWHAZ
Xenobiotic Metabolism PXR Signaling Pathway	0.554	0.0769	0.258	CAMK2B,CDK5,CHST1,CHST10,DNAJC7,HS6ST2,HS6ST3,HSP90B1,MAOB,Ppp1cc,PPP1R12A,PPP1R14B,PPP1R7,PRKCG,UGT8
Glycolysis I	3.92	0.32	0	ALDOA,ENO1,ENO3,GAPDH,GPI,PFKL,PFKP,PGK1
WNT/β+catenin Signaling	0.807	0.0862	0	ACVR1B,APC,APC2,APPL2,CDH12,CSNK1E,CSNK1G2,DVL1,LRP1,MARK2,PPP2R5D,RUVBL2,SOX5,TAB1,TCF4
BAG2 Signaling Pathway	0.738	0.0941	0	HSPA5,MAPK14,NFKB1,PSMB5,PSMC3,PSMD3,PSMD4,STUB1
PI3K/AKT Signaling	0.653	0.08	0	CHUK,ELP1,GAB2,HSP90B1,IL11RA,MAP2K2,MAPK8IP1,MCL1,NFKB1,PIK3CD,PPP2R5D,RAF1,RPS6KB2,TSC2,YWHAB,YWHAZ
LXR/RXR Activation	0.398	0.0732	0	AGT,CLU,FDFT1,IL1RAPL1,IL1RAPL2,IRF3,NFKB1,PCYOX1,TF
Angiopoietin Signaling	0.26	0.0658	0	CHUK,ELP1,NFKB1,PAK3,PIK3CD
CDX Gastrointestinal Cancer Signaling Pathway	0	0.0396	0	BRAF,CHUK,MAP2K2,MAPK11,MAPK14,NFKB1,PIK3CD,TCF4
NFKBIE Signaling Pathway	0	0.00891	0	CHUK,NFKB1,PPP6R1,PPP6R3
p53 Signaling	0	0.0612	0	ADGRB1,MAPK14,MDM4,PIK3CD,PPP1R13B,SERPINE2
Role of JAK2 in Hormone+like Cytokine Signaling	0	0.0645	0	AGRP,NPY,POMC,VEGFA
Actin Nucleation by ARP+WASP Complex	0	0.043	0	PPP1R12A,PPP1R12C,RHOT2,ROCK2
Xenobiotic Metabolism AHR Signaling Pathway	0	0.046	0	HDAC5,HSP90B1,NFKB1,PTGES3
MSP+RON Signaling in Macrophages Pathway	0	0.0336	0	CHUK,GAB2,NFKB1,PIK3CD
PPARα/RXRα Activation	1.11	0.0928	-1.732	ACAA1,ACVR1B,CHD5,CHUK,CKAP5,ELP1,HSP90B1,IL1RAPL1,IL1RAPL2,MAP2K2,MAP4K4,MAPK14,NFKB1,PDIA3,PLCB4,PLCH2,RAF1,SLC27A1
Circadian Rhythm Signaling	4.98	0.138	#NUM!	ARAF,BRAF,CACNA1C,CACNA1G,CACNA2D1,CACNA2D2,CACNA2D3,CACNB2,CAMK2B,CIRBP,CSNK1E,GAD1,GNB2,GRIA2,GRIA3,GRIA4,GRIN1,GRIN2A,GRIN2D,GRIN3A,GRINA,GUCY1A2,HSF1,ITPR1,MAP2K2,NT5C,PDIA3,PER1,PLCB4,PLCH2,PRKCG,PTGDS,RACK1,RAF1,RORB,SLC39A7,SMARCC2
GABA Receptor Signaling	4.92	0.174	#NUM!	CACNA1C,CACNA1G,CACNA2D1,CACNA2D2,CACNA2D3,CACNB2,DNM1,GABBR1,GABRA3,GABRB1,GABRB2,GABRG3,GABRQ,GAD1,GAD2,GNB2,GPHN,ITPR1,KCNH2,KCNQ2,NSF,SLC32A1,SLC6A1
Protein Ubiquitination Pathway	3.73	0.125	#NUM!	AMFR,ANAPC4,ANAPC5,B2M,BIRC2,BIRC6,CUL1,CUL2,DNAJC10,DNAJC13,DNAJC16,DNAJC7,ELOC,HLA+A,HSP90B1,HSPA5,PAN2,PSMB5,PSMC3,PSMD3,PSMD4,Sacs,STUB1,UBE2E2,UBE2S,UBE2V1,USP13,USP15,USP19,USP24,USP29,USP34,USP4,USP7
Molecular Mechanisms of Cancer	2.84	0.102	#NUM!	APC,APC2,ARHGEF1,ARHGEF15,ARHGEF2,ARHGEF4,BIRC2,BRAF,CAMK2B,CDC25B,CDK10,CDK11A,CDK16,CDK18,CDK5,CDK8,CDK9,CTNNA1,CTNNA2,DIABLO,DVL1,GAB2,GNB2,HDAC3,HDAC5,HDAC6,HDAC7,LAMTOR3,LRP1,MAP2K2,MAPK10,MAPK11,MAPK14,NFKB1,PAK3,PIK3CD,PLCB4,PRKCG,RAF1,RAPGEF1,RAPGEF3,RASGRF1,RHOT2,SYNGAP1,TAB1,TCF4
Phagosome Maturation	2.68	0.128	#NUM!	ATP6AP1,ATP6AP2,ATP6V0B,ATP6V1B2,ATP6V1E1,B2M,CALR,CTSD,CTSF,DYNC1H1,DYNLL2,GPAA1,HLA+A,NAPA,NSF,SNAP25,STX1B,TCIRG1,TSG101,TUBB3,VPS28
Creatine+phosphate Biosynthesis	2.61	0.6	#NUM!	CKB,CKMT1A/CKMT1B,MAP4K4
Cellular Effects of Sildenafil (Viagra)	2.42	0.127	#NUM!	ACTB,ACTG1,CACNA1C,CACNA2D1,CACNA2D2,CACNA2D3,CACNB2,GUCY1A2,ITPR1,KCNH2,KCNQ2,MYL6,PDE2A,PDE4A,PDIA3,PLCB4,PLCH2,PPP1R12A,SLC4A10
Glutamate Dependent Acid Resistance	2.38	1	#NUM!	GAD1,GAD2
Gap Junction Signaling	2.33	0.116	#NUM!	ACTB,ACTG1,CSNK1E,CSNK1G2,DBN1,GAD1,GRIA2,GRIA3,GRIA4,GUCY1A2,ITPR1,MAP2K2,NT5C,PDIA3,PIK3CD,PLCB4,PLCH2,PPP3CA,PRKCG,RAF1,SLC39A7,SMARCC2,TUBB3
nNOS Signaling in Skeletal Muscle Cells	1.95	0.167	#NUM!	CACNA1C,CACNA1G,CACNA2D1,CACNA2D2,CACNA2D3,CACNB2,ITPR1,SNTA1
Tight Junction Signaling	1.9	0.111	#NUM!	ACTB,ACTG1,ARHGEF2,CLDN5,CPSF1,CPSF4,CTNNA1,GPAA1,HSF1,MAGI2,MARK2,MYL6,NAPA,NFKB1,NSF,PPP2R5D,SAFB,SNAP25,STX1B,SYMPK
Axonal Guidance Signaling	1.85	0.0902	#NUM!	ABLIM2,ADAM11,ADAM15,ADAM22,ADAMTS10,ARHGEF15,CDK5,DCC,ECE2,ECEL1,EFNA5,EFNB3,EPHA6,GIT1,GNB2,KLC1,L1CAM,LIMK2,LRRC4C,MAP2K2,MYL6,NFAT5,NTNG1,PAK3,PDIA3,PFN1,PIK3CD,PLCB4,PLCH2,PLXNA3,PLXNB1,PLXNB2,PMPCA,PPP3CA,PRKCG,RAF1,ROBO1,ROCK2,SEMA4G,SEMA6B,SEMA6C,SEMA6D,TUBB3,UNC5A,UNC5D,VEGFA
Mechanisms of Viral Exit from Host Cells	1.82	0.171	#NUM!	ACTB,ACTG1,PRKCG,SH3GLB2,TSG101,VPS28,XPO1
Clathrin+mediated Endocytosis Signaling	1.8	0.106	#NUM!	ACTB,ACTG1,AP3B2,ARRB1,ARRB2,CLTB,CLU,CTTN,DNM1,EPN1,FGF13,FGF14,HIP1R,PCYOX1,PIK3CD,PIP5K1C,PPP3CA,RAB4A,SH3GLB2,TF,TSG101,VEGFA
Semaphorin Signaling in Neurons	1.8	0.148	#NUM!	CDK5,CRMP1,DPYSL4,LIMK2,PAK3,PLXNA3,PLXNB1,RHOT2,ROCK2
Phosphatidylethanolamine Biosynthesis II	1.77	0.333	#NUM!	CHKB,ETNK1,PCYT2
Calcium Transport I	1.64	0.3	#NUM!	ATP2A2,ATP2B1,ATP2B2
Glutamate Degradation III (via 4+aminobutyrate)	1.44	0.4	#NUM!	GAD1,GAD2
Cleavage and Polyadenylation of Pre+mRNA	1.33	0.231	#NUM!	CPSF1,CPSF4,PABPN1
Assembly of RNA Polymerase I Complex	1.33	0.231	#NUM!	TAF1A,TAF1D,UBTF
GDP+mannose Biosynthesis	1.28	0.333	#NUM!	GMPPA,GPI
Choline Biosynthesis III	1.17	0.2	#NUM!	GPLD1,PLD3,PLD5
Glycoaminoglycan+protein Linkage Region Biosynthesis	1.15	0.286	#NUM!	B3GAT1,B3GAT3
IL+17A Signaling in Gastric Cells	1.08	0.154	#NUM!	MAPK10,MAPK11,MAPK14,NFKB1
Sphingomyelin Metabolism	1.05	0.25	#NUM!	SMPD1,SMPD4
Notch Signaling	1.02	0.132	#NUM!	CNTN1,DTX1,DTX3,JAG2,RFNG
Antigen Presentation Pathway	0.981	0.128	#NUM!	B2M,CALR,HLA+A,PDIA3,PSMB5
Iron homeostasis signaling pathway	0.976	0.0949	#NUM!	ATP6AP1,ATP6AP2,ATP6V0B,ATP6V1B2,ATP6V1E1,CUL1,HBB,LRP1,MMS19,SLC11A2,SLC48A1,TCIRG1,TF
Leucine Degradation I	0.955	0.222	#NUM!	HMGCL,IVD
Mitochondrial L+carnitine Shuttle Pathway	0.919	0.158	#NUM!	ACSL6,CPT1C,SLC27A1
Epoxysqualene Biosynthesis	0.903	0.5	#NUM!	FDFT1
Thyroid Hormone Biosynthesis	0.903	0.5	#NUM!	CTSD
Role of Macrophages, Fibroblasts and Endothelial Cells in Rheumatoid Arthritis	0.888	0.0813	#NUM!	APC,APC2,CAMK2B,CHUK,CSNK1E,CSNK1G2,DVL1,ELP1,IL1RAPL1,IL1RAPL2,IRAK1,LRP1,MAP2K2,MAPK14,MIF,NFAT5,NFKB1,PDIA3,PIK3CD,PLCB4,PLCH2,PPP3CA,PRKCG,RAF1,ROCK2,TCF4,VEGFA
Prostanoid Biosynthesis	0.876	0.2	#NUM!	PTGDS,PTGES3
Germ Cell+Sertoli Cell Junction Signaling	0.865	0.0882	#NUM!	ACTB,ACTG1,CTNNA1,CTNNA2,EPN1,LIMK2,MAP2K2,MAP3K12,Map3k7,MAPK10,MAPK14,PAK3,PIK3CD,RHOT2,TUBB3
Remodeling of Epithelial Adherens Junctions	0.828	0.103	#NUM!	ACTB,ACTG1,APC,CTNNA1,CTNNA2,DNM1,TUBB3
Role of IL+17A in Arthritis	0.794	0.105	#NUM!	MAP2K2,MAPK10,MAPK11,MAPK14,NFKB1,PIK3CD
Diphthamide Biosynthesis	0.741	0.333	#NUM!	EEF2
NADH Repair	0.741	0.333	#NUM!	GAPDH
Methylglyoxal Degradation I	0.741	0.333	#NUM!	HAGHL
Guanine and Guanosine Salvage I	0.741	0.333	#NUM!	HPRT1
L+serine Degradation	0.741	0.333	#NUM!	SDSL
N+acetylglucosamine Degradation I	0.741	0.333	#NUM!	AMDHD2
Ephrin A Signaling	0.733	0.106	#NUM!	EFNA5,EPHA6,PIK3CD,ROCK2,VAV3
IL+22 Signaling	0.699	0.125	#NUM!	MAPK10,MAPK11,MAPK14
Prostate Cancer Signaling	0.695	0.0877	#NUM!	CHUK,HDAC3,HDAC5,HDAC6,HDAC7,HSP90B1,MAP2K2,NFKB1,PIK3CD,RAF1
Cholesterol Biosynthesis I	0.692	0.154	#NUM!	DHCR24,FDFT1
Cholesterol Biosynthesis II (via 24,25+dihydrolanosterol)	0.692	0.154	#NUM!	DHCR24,FDFT1
Cholesterol Biosynthesis III (via Desmosterol)	0.692	0.154	#NUM!	DHCR24,FDFT1
Hereditary Breast Cancer Signaling	0.683	0.0845	#NUM!	ACTB,ACTL6B,HDAC3,HDAC5,HDAC6,HDAC7,PIK3CD,RFC2,SMARCB1,SMARCC2,SMARCD1,SMARCD3
Caveolar+mediated Endocytosis Signaling	0.678	0.0933	#NUM!	ACTB,ACTG1,B2M,COPZ1,FLNA,FLOT1,HLA+A
Role of Osteoblasts, Osteoclasts and Chondrocytes in Rheumatoid Arthritis	0.655	0.0789	#NUM!	APC,APC2,BIRC2,CHUK,CSNK1E,CSNK1G2,DVL1,ELP1,IL1RAPL1,IL1RAPL2,LRP1,MAPK10,MAPK14,NFAT5,NFKB1,PIK3CD,PPP3CA,TCF4
Acyl+CoA Hydrolysis	0.642	0.143	#NUM!	ACOT7,MBLAC2
Leukotriene Biosynthesis	0.642	0.143	#NUM!	GGT7,LTA4H
Colanic Acid Building Blocks Biosynthesis	0.642	0.143	#NUM!	GMPPA,GPI
Virus Entry via Endocytic Pathways	0.635	0.0847	#NUM!	ACTB,ACTG1,AP3B2,B2M,CLTB,DNM1,FLNA,HLA+A,PIK3CD,PRKCG
2+ketoglutarate Dehydrogenase Complex	0.63	0.25	#NUM!	DLST
Branched+chain α+keto acid Dehydrogenase Complex	0.63	0.25	#NUM!	BCKDHB
Heme Biosynthesis from Uroporphyrinogen+III I	0.63	0.25	#NUM!	PPOX
Eumelanin Biosynthesis	0.63	0.25	#NUM!	MIF
Glutathione Redox Reactions II	0.63	0.25	#NUM!	PDIA3
Melatonin Degradation II	0.63	0.25	#NUM!	MAOB
Oxidized GTP and dGTP Detoxification	0.63	0.25	#NUM!	RUVBL2
N+acetylglucosamine Degradation II	0.63	0.25	#NUM!	AMDHD2
Molybdenum Cofactor Biosynthesis	0.63	0.25	#NUM!	GPHN
Maturity Onset Diabetes of Young (MODY) Signaling	0.605	0.0886	#NUM!	CACNA1C,CACNA2D1,CACNA2D2,CACNA2D3,CACNB2,GAPDH,NFKB1
NAD Salvage Pathway II	0.598	0.111	#NUM!	ACP6,ENPP5,NT5C
Apelin Liver Signaling Pathway	0.598	0.111	#NUM!	AGT,COL18A1,MAPK10
Telomere Extension by Telomerase	0.598	0.133	#NUM!	HNRNPA2B1,TERF1
Fatty Acid Activation	0.598	0.133	#NUM!	ACSL6,SLC27A1
Role of BRCA1 in DNA Damage Response	0.588	0.0875	#NUM!	ACTB,ACTL6B,RFC2,SMARCB1,SMARCC2,SMARCD1,SMARCD3
Dopamine Receptor Signaling	0.588	0.0875	#NUM!	CALY,MAOB,Ppp1cc,PPP1R12A,PPP1R14B,PPP1R7,PPP2R5D
Xenobiotic Metabolism Signaling	0.572	0.0748	#NUM!	CAMK1,CAMK2B,CHST1,CHST10,DNAJC7,HDAC5,HS6ST2,HS6ST3,HSP90B1,MAOB,MAP2K2,MAP3K12,Map3k7,MAPK11,MAPK14,NFKB1,PIK3CD,PPP2R5D,PRKCG,PTGES3,RAF1,UGT8
Chondroitin Sulfate Degradation (Metazoa)	0.558	0.125	#NUM!	HEXA,HEXD
Parkinson's Signaling	0.558	0.125	#NUM!	MAPK11,MAPK14
Citrulline+Nitric Oxide Cycle	0.547	0.2	#NUM!	ASL
Tyrosine Degradation I	0.547	0.2	#NUM!	FAH
Folate Polyglutamylation	0.547	0.2	#NUM!	FPGS
Acetate Conversion to Acetyl+CoA	0.547	0.2	#NUM!	ACSS2
Dermatan Sulfate Degradation (Metazoa)	0.521	0.118	#NUM!	HEXA,HEXD
Cyclins and Cell Cycle Regulation	0.509	0.0824	#NUM!	CUL1,HDAC3,HDAC5,HDAC6,HDAC7,PPP2R5D,RAF1
Mismatch Repair in Eukaryotes	0.487	0.111	#NUM!	LIG1,RFC2
Arginine Biosynthesis IV	0.481	0.167	#NUM!	ASL
Urea Cycle	0.481	0.167	#NUM!	ASL
Chondroitin and Dermatan Biosynthesis	0.481	0.167	#NUM!	CHPF2
Pentose Phosphate Pathway (Non+oxidative Branch)	0.481	0.167	#NUM!	TKT
Selenocysteine Biosynthesis II (Archaea and Eukaryotes)	0.481	0.167	#NUM!	SARS1
TNFR2 Signaling	0.466	0.0938	#NUM!	BIRC2,CHUK,NFKB1
γ+linolenate Biosynthesis II (Animals)	0.456	0.105	#NUM!	ACSL6,SLC27A1
Hypoxia Signaling in the Cardiovascular System	0.435	0.0789	#NUM!	BIRC6,HSP90B1,UBE2E2,UBE2S,UBE2V1,VEGFA
Phosphatidylcholine Biosynthesis I	0.428	0.143	#NUM!	CHKB
Acetyl+CoA Biosynthesis I (Pyruvate Dehydrogenase Complex)	0.428	0.143	#NUM!	PDHB
Adenine and Adenosine Salvage III	0.428	0.143	#NUM!	HPRT1
Ceramide Degradation	0.428	0.143	#NUM!	ASAH1
Hepatic Fibrosis / Hepatic Stellate Cell Activation	0.427	0.0722	#NUM!	AGT,COL11A1,COL16A1,COL18A1,COL25A1,COL4A2,COL7A1,IGFBP5,IL1RAPL1,IL1RAPL2,MYL6,NFKB1,TIMP2,VEGFA
Role of WNT/GSK+3β Signaling in the Pathogenesis of Influenza	0.408	0.0769	#NUM!	APC,APC2,CSNK1E,CSNK1G2,DVL1,TCF4
Inositol Pyrophosphates Biosynthesis	0.383	0.125	#NUM!	IP6K1
Pregnenolone Biosynthesis	0.376	0.0909	#NUM!	CYP46A1,MICAL3
TWEAK Signaling	0.365	0.0811	#NUM!	BIRC2,CHUK,NFKB1
Mitotic Roles of Polo+Like Kinase	0.359	0.0746	#NUM!	ANAPC4,ANAPC5,CDC25B,HSP90B1,PPP2R5D
TCA Cycle II (Eukaryotic)	0.354	0.087	#NUM!	DLST,IDH3G
Histidine Degradation VI	0.354	0.087	#NUM!	CYP46A1,MICAL3
Methionine Degradation I (to Homocysteine)	0.354	0.087	#NUM!	AHCYL1,EHMT1
Sphingosine and Sphingosine+1+phosphate Metabolism	0.345	0.111	#NUM!	ASAH1
Sucrose Degradation V (Mammalian)	0.345	0.111	#NUM!	ALDOA
Heme Biosynthesis II	0.345	0.111	#NUM!	PPOX
Folate Transformations I	0.345	0.111	#NUM!	MTHFR
Cysteine Biosynthesis III (mammalia)	0.313	0.08	#NUM!	AHCYL1,EHMT1
Regulation of the Epithelial+Mesenchymal Transition Pathway	0.306	0.0667	#NUM!	APC,ARAF,BRAF,CDH12,DVL1,FGF13,FGF14,JAG2,MAP2K2,NFKB1,PIK3CD,RAF1,TCF4
FAT10 Signaling Pathway	0.295	0.0702	#NUM!	PSMB5,PSMC3,PSMD3,PSMD4
Role of JAK1, JAK2 and TYK2 in Interferon Signaling	0.294	0.0769	#NUM!	NFKB1,RAF1
Ubiquinol+10 Biosynthesis (Eukaryotic)	0.294	0.0769	#NUM!	CYP46A1,MICAL3
Ketogenesis	0.284	0.0909	#NUM!	HMGCL
Pentose Phosphate Pathway	0.284	0.0909	#NUM!	TKT
Dolichyl+diphosphooligosaccharide Biosynthesis	0.284	0.0909	#NUM!	DPM2
Glycine Betaine Degradation	0.284	0.0909	#NUM!	SDSL
Neuroprotective Role of THOP1 in Alzheimer's Disease	0.279	0.0661	#NUM!	AGT,APP,ECE2,HLA+A,HTRA2,LONP1,SST,TAC1
Crosstalk between Dendritic Cells and Natural Killer Cells	0.268	0.0659	#NUM!	ACTB,ACTG1,CAMK2B,HLA+A,NFKB1,TYROBP
MIF Regulation of Innate Immunity	0.262	0.0682	#NUM!	MAPK10,MIF,NFKB1
Hematopoiesis from Multipotent Stem Cells	0.259	0.0833	#NUM!	KITLG
Oleate Biosynthesis II (Animals)	0.259	0.0833	#NUM!	Scd2
γ+glutamyl Cycle	0.259	0.0833	#NUM!	GGT7
Superpathway of Cholesterol Biosynthesis	0.246	0.069	#NUM!	DHCR24,FDFT1
Role of RIG1+like Receptors in Antiviral Innate Immunity	0.238	0.0652	#NUM!	CHUK,IRF3,NFKB1
Apelin Pancreas Signaling Pathway	0.238	0.0652	#NUM!	MAPK10,NFKB1,PIK3CD
Glycogen Degradation III	0.236	0.0769	#NUM!	GAA
NAD Phosphorylation and Dephosphorylation	0.236	0.0769	#NUM!	ACP6
Guanosine Nucleotides Degradation III	0.236	0.0769	#NUM!	NT5C
UDP+N+acetyl+D+galactosamine Biosynthesis II	0.236	0.0769	#NUM!	GPI
Role of p14/p19ARF in Tumor Suppression	0.232	0.0667	#NUM!	PIK3CD,UBTF
DNA Double+Strand Break Repair by Homologous Recombination	0.216	0.0714	#NUM!	LIG1
Urate Biosynthesis/Inosine 5'+phosphate Degradation	0.216	0.0714	#NUM!	NT5C
Phenylalanine Degradation IV (Mammalian, via Side Chain)	0.216	0.0714	#NUM!	MAOB
Assembly of RNA Polymerase III Complex	0.199	0.0667	#NUM!	GTF3C2
Superpathway of Citrulline Metabolism	0.199	0.0667	#NUM!	ASL
Glucocorticoid Receptor Signaling	0	0.0601	#NUM!	ACTB,ACTL6B,AGT,ATP5F1B,ATP5F1D,B2M,CHUK,ELP1,GTF2H1,HLA+A,HSP90B1,HSPA5,IL11RA,IRF3,MAP2K2,MAPK10,MAPK11,MAPK14,NDUFV1,NFAT5,NFKB1,PCK2,PIK3CD,POMC,PPP3CA,PTGES3,RAF1,SMARCB1,SMARCC2,SMARCD1,SMARCD3,TAB1,TAF1,TAF15,TSG101
Hepatic Cholestasis	0	0.0471	#NUM!	CHUK,ELP1,IL1RAPL1,IL1RAPL2,IRAK1,MAP4K2,MAPK10,NFKB1,PRKCG
VDR/RXR Activation	0	0.0256	#NUM!	IGFBP5,PRKCG
FXR/RXR Activation	0	0.0556	#NUM!	AGT,CLU,G6PC3,MAPK10,PCK2,PCYOX1,TF
PXR/RXR Activation	0	0.0154	#NUM!	PCK2
TREM1 Signaling	0	0.039	#NUM!	IRAK1,NFKB1,TYROBP
FcγRIIB Signaling in B Lymphocytes	0	0.0169	#NUM!	CACNA1C,CACNA1G,CACNA2D1,CACNA2D2,CACNA2D3,CACNB2,ITPR1,MAPK10,PIK3CD
CCR5 Signaling in Macrophages	0	0.024	#NUM!	CACNA1C,CACNA1G,CACNA2D1,CACNA2D2,CACNA2D3,CACNB2,GNB2,ITPR1,MAPK10,MAPK11,MAPK14,PRKCG
Cytotoxic T Lymphocyte+mediated Apoptosis of Target Cells	0	0.00471	#NUM!	B2M,HLA+A
Airway Pathology in Chronic Obstructive Pulmonary Disease	0	0.0254	#NUM!	FGF13,FGF14,PTGDS
T Helper Cell Differentiation	0	0.00212	#NUM!	HLA+A
IL+9 Signaling	0	0.0571	#NUM!	NFKB1,PIK3CD
Oncostatin M Signaling	0	0.0465	#NUM!	MAP2K2,RAF1
Docosahexaenoic Acid (DHA) Signaling	0	0.0526	#NUM!	APP,PIK3CD
Lipid Antigen Presentation by CD1	0	0.00964	#NUM!	B2M,CALR,PDIA3,PSAP
Cell Cycle Regulation by BTG Family Proteins	0	0.0263	#NUM!	PPP2R5D
Role of CHK Proteins in Cell Cycle Checkpoint Control	0	0.0345	#NUM!	PPP2R5D,RFC2
RAN Signaling	0	0.0588	#NUM!	XPO1
Role of OCT4 in Mammalian Embryonic Stem Cell Pluripotency	0	0.0217	#NUM!	MEF2A
Role of NANOG in Mammalian Embryonic Stem Cell Pluripotency	0	0.0565	#NUM!	APC,APC2,DVL1,MAP2K2,PIK3CD,RAF1,RIF1
Growth Hormone Signaling	0	0.0423	#NUM!	PIK3CD,PRKCG,RPS6KB2
Basal Cell Carcinoma Signaling	0	0.0556	#NUM!	APC,APC2,DVL1,TCF4
Allograft Rejection Signaling	0	0.00411	#NUM!	B2M,HLA+A
Autoimmune Thyroid Disease Signaling	0	0.00218	#NUM!	HLA+A
Graft+versus+Host Disease Signaling	0	0.00224	#NUM!	HLA+A
MYC Mediated Apoptosis Signaling	0	0.06	#NUM!	CHUK,MCL1,NFKB1
G Protein Signaling Mediated by Tubby	0	0.00641	#NUM!	GNB2,PLCB4,VAV3
Communication between Innate and Adaptive Immune Cells	0	0.00214	#NUM!	B2M,HLA+A
Systemic Lupus Erythematosus Signaling	0	0.0122	#NUM!	CD2BP2,HLA+A,HNRNPA2B1,LSM7,NFAT5,PIK3CD,PRPF39,PRPF40B,PRPF4B,SART1,SNRNP70,SNRPF,SNRPN
Retinoic acid Mediated Apoptosis Signaling	0	0.0333	#NUM!	DAP3,PARP6
Altered T Cell and B Cell Signaling in Rheumatoid Arthritis	0	0.00319	#NUM!	CHUK,HLA+A,NFKB1
Atherosclerosis Signaling	0	0.0301	#NUM!	CLU,COL18A1,NFKB1,PCYOX1
Estrogen+Dependent Breast Cancer Signaling	0	0.0244	#NUM!	NFKB1,PIK3CD
Glioma Invasiveness Signaling	0	0.0411	#NUM!	PIK3CD,RHOT2,TIMP2
B Cell Development	0	0.00204	#NUM!	HLA+A
Granzyme A Signaling	0	0.0267	#NUM!	MBP,NDUFV1
Role of MAPK Signaling in the Pathogenesis of Influenza	0	0.0595	#NUM!	MAP2K2,MAPK10,MAPK11,MAPK14,RAF1
Role of Hypercytokinemia/hyperchemokinemia in the Pathogenesis of Influenza	0	0.0233	#NUM!	IRF3,NFKB1
Antiproliferative Role of TOB in T Cell Signaling	0	0.00235	#NUM!	CUL1
MSP+RON Signaling Pathway	0	0.0517	#NUM!	ACTB,ACTG1,PIK3CD
OX40 Signaling Pathway	0	0.00837	#NUM!	B2M,HLA+A,MAPK10,NFKB1
MIF+mediated Glucocorticoid Regulation	0	0.0556	#NUM!	MIF,NFKB1
Intrinsic Prothrombin Activation Pathway	0	0.0238	#NUM!	COL18A1
Assembly of RNA Polymerase II Complex	0	0.06	#NUM!	GTF2H1,TAF1,TAF15
Role of IL+17F in Allergic Inflammatory Airway Diseases	0	0.0638	#NUM!	MAP2K2,NFKB1,RAF1
Role of JAK1 and JAK3 in γc Cytokine Signaling	0	0.0145	#NUM!	PIK3CD
Hematopoiesis from Pluripotent Stem Cells	0	0.00224	#NUM!	KITLG
ERB2+ERBB3 Signaling	0	0.0462	#NUM!	MAP2K2,PIK3CD,RAF1
Thyroid Hormone Metabolism II (via Conjugation and/or Degradation)	0	0.0488	#NUM!	B3GAT3,LARGE1
Nicotine Degradation III	0	0.0339	#NUM!	B3GAT3,LARGE1
Dopamine Degradation	0	0.0312	#NUM!	MAOB
Glutaryl+CoA Degradation	0	0.0625	#NUM!	GCDH
Melatonin Degradation I	0	0.0317	#NUM!	B3GAT3,LARGE1
Pyrimidine Deoxyribonucleotides De Novo Biosynthesis I	0	0.0435	#NUM!	CMPK1
Triacylglycerol Degradation	0	0.0172	#NUM!	DDHD2
Tryptophan Degradation X (Mammalian, via Tryptamine)	0	0.037	#NUM!	MAOB
Glutathione+mediated Detoxification	0	0.027	#NUM!	LANCL1
Nicotine Degradation II	0	0.0299	#NUM!	B3GAT3,LARGE1
Valine Degradation I	0	0.05	#NUM!	BCKDHB
Purine Nucleotides Degradation II (Aerobic)	0	0.0526	#NUM!	NT5C
Serotonin Degradation	0	0.0417	#NUM!	B3GAT3,LARGE1,MAOB
Retinol Biosynthesis	0	0.0208	#NUM!	DDHD2
Tryptophan Degradation III (Eukaryotic)	0	0.0435	#NUM!	GCDH
Adenosine Nucleotides Degradation II	0	0.0625	#NUM!	NT5C
Superpathway of Melatonin Degradation	0	0.0441	#NUM!	B3GAT3,LARGE1,MAOB
Noradrenaline and Adrenaline Degradation	0	0.027	#NUM!	MAOB
Putrescine Degradation III	0	0.0455	#NUM!	MAOB
Oxidative Ethanol Degradation III	0	0.0179	#NUM!	ACSS2
Ethanol Degradation IV	0	0.04	#NUM!	ACSS2
Ethanol Degradation II	0	0.0286	#NUM!	ACSS2
Superpathway of Methionine Degradation	0	0.0526	#NUM!	AHCYL1,EHMT1
Inhibition of Matrix Metalloproteases	0	0.0513	#NUM!	LRP1,TIMP2
Regulation of Cellular Mechanics by Calpain Protease	0	0.0111	#NUM!	CAPN2
Agranulocyte Adhesion and Diapedesis	0	0.0333	#NUM!	ACTB,ACTG1,Ccl27a,CLDN5,CX3CL1,MYL6,PODXL2
Granulocyte Adhesion and Diapedesis	0	0.037	#NUM!	Ccl27a,CLDN5,CX3CL1,HRH3,IL1RAPL1,IL1RAPL2,THY1
Nucleotide Excision Repair Pathway	0	0.0286	#NUM!	GTF2H1
IL+2 Signaling	0	0.0484	#NUM!	MAP2K2,PIK3CD,RAF1
Phototransduction Pathway	0	0.037	#NUM!	GUCY1A2,RGS9
Neurotrophin/TRK Signaling	0	0.0385	#NUM!	MAP2K2,PIK3CD,RAF1
Sonic Hedgehog Signaling	0	0.0645	#NUM!	ARRB2,GRK2
PDGF Signaling	0	0.0345	#NUM!	MAP2K2,PIK3CD,RAF1
Macropinocytosis Signaling	0	0.0395	#NUM!	PIK3CD,PRKCG,RAB34
Inflammasome pathway	0	0.05	#NUM!	NFKB1
Th1 and Th2 Activation Pathway	0	0.0291	#NUM!	ACVR1B,HLA+A,JAG2,NFKB1,PIK3CD
Th1 Pathway	0	0.0246	#NUM!	HLA+A,NFKB1,PIK3CD
IL+7 Signaling Pathway	0	0.0513	#NUM!	MAPK11,MAPK14,MCL1,PIK3CD
SPINK1 Pancreatic Cancer Pathway	0	0.0167	#NUM!	CPE
SPINK1 General Cancer Pathway	0	0.0435	#NUM!	MAP2K2,PIK3CD,RAF1
Apelin Adipocyte Signaling Pathway	0	0.033	#NUM!	MAPK10,MAPK11,MAPK14
Apelin Muscle Signaling Pathway	0	0.0208	#NUM!	GNB2
FAT10 Cancer Signaling Pathway	0	0.06	#NUM!	ACVR1B,CHUK,NFKB1
PFKFB4 Signaling Pathway	0	0.0625	#NUM!	GPI,MAP2K2,TKT
IL+23 Signaling Pathway	0	0.0435	#NUM!	NFKB1,PIK3CD
Coronavirus Replication Pathway	0	0.0444	#NUM!	COPZ1,TUBB3
Eicosanoid Signaling	0	0.0286	#NUM!	LTA4H,PTGDS
© 2000+2023 QIAGEN. All rights reserved.
