# Supplementary material for: microRNA-33 controls hunger signaling in hypothalamic AgRP neurons
Source: Nat Commun. 2024 Mar 8;15:2131. doi: 10.1038/s41467-024-46427-0 (PMC10923783; doi:10.1038/s41467-024-46427-0)
Supplement: Supplementary file 5 — Supplementary Dataset 2 [file 41467_2024_46427_MOESM5_ESM.xlsx]

## Sheet: Sheet1
Supplementary Table 4
miR-33 Target genes upregulated in AgRP neurons
Gene_ID	p_val	avg_log2FC	pct.1 (WT)	pct.2 (KO)
Nsmf	1.1128e-10	-0.832537	0.205	0.31
Ddx5	3.7888e-15	-0.780352	0.616	0.569
Tardbp	2.22582e-09	-0.727252	0.342	0.379
Clk4	9.61952e-09	-0.704796	0.301	0.371
Fubp1	1.91066e-07	-0.619577	0.301	0.388
Srek1	8.85716e-08	-0.613782	0.466	0.414
Kmt2d	5.75181e-07	-0.596184	0.205	0.293
Dlk2	2.63295e-06	-0.55172	0.082	0.207
Gabbr1	8.59544e-08	-0.540939	0.671	0.595
Hnrnpa2b1	1.79202e-06	-0.521786	0.548	0.483
Coro6	7.98354e-06	-0.509382	0.11	0.198
Il1rapl1	3.07555e-11	-0.479498	0.699	0.612
Cdk16	3.41372e-05	-0.470742	0.219	0.25
Ggt7	4.65508e-05	-0.466773	0.26	0.328
Mbd6	3.85128e-05	-0.462042	0.178	0.241
Gria3	3.30924e-05	-0.453361	0.452	0.414
Gigyf1	5.62778e-05	-0.452138	0.205	0.319
Erbb4	4.35679e-07	-0.449092	0.507	0.526
Ano8	6.03032e-05	-0.433723	0.123	0.181
Add1	0.00018511	-0.424601	0.452	0.448
U2surp	0.000202371	-0.423766	0.356	0.457
Ppp1r9a	4.07335e-05	-0.416541	0.671	0.534
mt-Nd2	1.03143e-09	-0.411341	0.918	0.957
Erp29	0.000248427	-0.406806	0.329	0.431
Lingo2	6.32139e-10	-0.40402	0.644	0.612
Grin3a	0.00045095	-0.398117	0.315	0.345
Slc12a5	0.000215707	-0.39424	0.548	0.474
Efna5	0.000146634	-0.383838	0.548	0.517
Kidins220	7.61583e-05	-0.383069	0.658	0.629
Dpp10	3.32106e-06	-0.381312	0.603	0.603
Taf1d	0.000649547	-0.380517	0.274	0.336
Rnps1	0.000832325	-0.376631	0.26	0.345
Slc4a10	0.00101415	-0.369598	0.452	0.457
Zranb2	0.000435089	-0.368933	0.562	0.552
Atp1b1	1.8584e-05	-0.366658	0.575	0.586
Strbp	0.000516459	-0.360555	0.616	0.586
Cacna1c	0.000323621	-0.360539	0.603	0.586
Lrrc4c	4.8122e-07	-0.359729	0.795	0.638
Cadm2	1.93853e-06	-0.358923	0.726	0.621
Gad2	0.0013325	-0.356338	0.37	0.431
Cdh8	0.00190288	-0.348023	0.315	0.319
Plekha5	0.00185261	-0.347219	0.466	0.431
Mapk10	0.000401594	-0.346732	0.671	0.612
Osbpl6	0.00212332	-0.341968	0.397	0.422
Capn2	0.000857774	-0.331844	0.096	0.259
Gucy1a2	0.00303298	-0.331844	0.384	0.397
Clasp1	0.00351898	-0.326368	0.425	0.448
Rgs7bp	0.00362443	-0.325919	0.384	0.345
Zfhx4	0.00362432	-0.32587	0.425	0.388
Trim2	0.00197353	-0.32431	0.658	0.552
Endod1	0.00216339	-0.323981	0.205	0.284
Ptpn4	0.00424346	-0.320066	0.397	0.491
Tanc2	0.00142984	-0.31902	0.712	0.603
Wdr18	0.00200495	-0.315165	0.151	0.233
Cadps	0.000487718	-0.313107	0.74	0.603
B3galt1	0.00208633	-0.311759	0.603	0.491
Kcnd2	3.07248e-06	-0.308312	0.74	0.595
Asl	0.00266012	-0.30704	0.11	0.181
Slc8a1	0.00116284	-0.303119	0.699	0.595
Fbxl16	0.00349399	-0.299054	0.164	0.31
Ubn2	0.0046609	-0.297263	0.521	0.534
Celf2	0.000221763	-0.295141	0.753	0.578
Kitl	0.00164663	-0.294849	0.068	0.155
Ddx3x	0.00812375	-0.293708	0.301	0.388
Cpt1c	0.00813162	-0.293369	0.356	0.302
Me3	0.00454047	-0.291202	0.123	0.276
Tcf4	0.00673712	-0.287573	0.575	0.491
Ahcyl1	0.00957593	-0.285621	0.356	0.44
Mdga2	1.78223e-05	-0.284315	0.808	0.707
Nrxn1	1.20427e-07	-0.284047	0.849	0.776
Nsf	0.00523276	-0.281803	0.589	0.483
Btbd2	0.00393934	-0.279376	0.137	0.19
Fgf14	3.18633e-06	-0.279244	0.795	0.698
Kcnb2	0.00166031	-0.27921	0.658	0.578
Mbtd1	0.0123495	-0.278072	0.397	0.44
Cdh12	0.0131022	-0.2757	0.329	0.414
Fam172a	0.0131239	-0.273741	0.329	0.388
Hnrnpa3	0.013211	-0.272546	0.452	0.414
Zc3h6	0.00659432	-0.262303	0.164	0.276
Cpeb4	0.0186346	-0.260877	0.397	0.457
Pkd2	0.00573982	-0.260585	0.137	0.224
Hprt	0.0192978	-0.259087	0.288	0.362
Map4k4	0.018495	-0.255712	0.315	0.353
Larp4b	0.0225891	-0.252617	0.37	0.422
Ctnna1	0.00771806	-0.252409	0.123	0.19
Nav3	0.00214446	-0.248344	0.699	0.543
Mob1b	0.00562986	-0.24832	0.096	0.224
Yme1l1	0.0256254	-0.246596	0.37	0.466
Ndufs4	0.0262871	-0.245132	0.384	0.431
Add3	0.0218956	-0.244381	0.288	0.328
Fat3	0.0185118	-0.243488	0.452	0.474
Prkcz	0.0293844	-0.240935	0.438	0.353
Slc27a4	0.0151274	-0.239814	0.192	0.207
Ankrd13c	0.0206709	-0.236686	0.247	0.31
Zfp36l1	0.00553662	-0.234982	0.027	0.155
March5	0.00553669	-0.234982	0.041	0.172
Zcchc14	0.019073	-0.232308	0.205	0.293
Pdp1	0.0105412	-0.231679	0.096	0.224
Hjurp	0.0249141	-0.228466	0.205	0.276
Prkab2	0.00750055	-0.22635	0.068	0.164
Wnk2	0.0391204	-0.223928	0.342	0.328
Phf12	0.0357293	-0.223861	0.288	0.336
Spcs3	0.0132452	-0.222219	0.11	0.224
Pcdh7	0.00618509	-0.221941	0.644	0.586
Map4k3	0.0361002	-0.221661	0.288	0.302
Yod1	0.011663	-0.220422	0.014	0.129
Dmtf1	0.029965	-0.220198	0.219	0.276
Rnf19a	0.0113267	-0.219369	0.082	0.19
Pja2	0.0304902	-0.218835	0.589	0.509
Atrnl1	0.0479218	-0.217808	0.356	0.388
Trip12	0.0460008	-0.217132	0.575	0.517
Snap91	0.0400259	-0.216047	0.589	0.491
Tmem245	0.0363889	-0.215746	0.26	0.353
Tfdp2	0.0187352	-0.215651	0.123	0.241
Prlr	0.0421867	-0.215199	0.219	0.267
Pgrmc1	0.0292792	-0.215103	0.507	0.491
Slc30a4	0.00872094	-0.214804	0.055	0.164
Orc4	0.0361646	-0.213199	0.247	0.336
Cntnap2	8.96487e-05	-0.210854	0.781	0.733
Tmem128	0.014314	-0.209588	0.096	0.19
Hipk3	0.0253685	-0.20936	0.164	0.259
Fam92a	0.0431813	-0.208987	0.274	0.319
Gls	0.0488678	-0.208461	0.562	0.5
Cntn4	0.0295395	-0.208314	0.534	0.44
Pard3b	0.0243953	-0.207855	0.096	0.207
Cpeb2	0.0431854	-0.204931	0.247	0.336
Nfyc	0.0337702	-0.204838	0.137	0.267
Aars	0.0180944	-0.19974	0.096	0.198
Xpo4	0.0301956	-0.198577	0.151	0.25
Nlgn1	0.000754026	-0.198198	0.795	0.69
Tmx4	0.0388394	-0.197343	0.603	0.526
2510009E07Rik	0.0394755	-0.192681	0.178	0.276
Cck	0.0373066	-0.189239	0.041	0.147
Prkaa2	0.0498176	-0.187027	0.192	0.216
Fam76b	0.0192894	-0.185993	0.055	0.198
Rims2	0.041498	-0.184502	0.685	0.578
Ift43	0.0472234	-0.181703	0.164	0.216
Rrm2b	0.0445702	-0.177931	0.137	0.216
Ccl25	0.0429194	-0.175973	0.123	0.207
Slitrk2	0.0205527	-0.171379	0.041	0.147
Pias4	0.0365447	-0.169787	0.068	0.164
Bcl11b	0.046157	-0.159663	0.068	0.147
Ano5	0.046157	-0.159663	0.068	0.155
Eef1a1	0.0227415	-0.158435	0.671	0.81
Rbm41	0.0363615	-0.15252	0.055	0.129
Onecut2	0.0331265	-0.150005	0.041	0.103
Srebf1	0.0423183	-0.139198	0.041	0.129
