# Supplementary material for: microRNA-33 controls hunger signaling in hypothalamic AgRP neurons
Source: Nat Commun. 2024 Mar 8;15:2131. doi: 10.1038/s41467-024-46427-0 (PMC10923783; doi:10.1038/s41467-024-46427-0)
Supplement: Supplementary file 6 — Supplementary Dataset 3 [file 41467_2024_46427_MOESM6_ESM.xlsx]

## Sheet: Sheet1
Supplementary Table 3
Differential gene expression analysis in AgRP neurons
Gene_ID	p_val	avg_log2FC	pct.1 (WT)	pct.2 (KO)
Avp	0	3.06865	0.274	0.293
Tac1	2.3729e-23	1.19423	0.082	0.129
Actb	2.07206e-20	0.633303	0.712	0.681
Eif2s2	5.31075e-08	0.580694	0.425	0.302
Marcks	7.33603e-08	0.53112	0.425	0.431
Cnp	8.43836e-07	0.490369	0.137	0.155
Stmn2	1.62692e-06	0.457939	0.479	0.534
Ywhaz	2.68287e-07	0.455457	0.589	0.552
Gm21887	1.7064e-06	0.445764	0.205	0.078
Vdac1	3.07662e-05	0.441729	0.466	0.284
Mif	6.77554e-05	0.411665	0.411	0.345
Rtl8a	0.00031538	0.379326	0.356	0.362
Stmn1	3.38055e-06	0.374822	0.493	0.491
Ywhab	0.000101411	0.350321	0.63	0.457
Tceal5	0.00086583	0.334547	0.26	0.241
Mbp	0.00109751	0.323021	0.507	0.586
Sorcs3	0.00109752	0.323021	0.548	0.448
Nsa2	0.00205171	0.317875	0.301	0.25
Pcdh17	0.000849712	0.315141	0.562	0.578
Hint1	0.000539392	0.315075	0.479	0.44
Tafa2	0.00311038	0.311536	0.397	0.259
Tubb3	0.00314073	0.310604	0.425	0.379
Elavl2	0.00181051	0.308696	0.603	0.483
Pld5	0.00372745	0.302029	0.411	0.233
Maob	0.00102488	0.301099	0.11	0.138
Tppp3	0.00433017	0.299913	0.329	0.284
Ugt8a	0.000682284	0.299375	0.096	0.103
Zfp536	0.00469873	0.292189	0.329	0.19
Eno1	0.00469882	0.292189	0.301	0.241
Pde8b	0.00622049	0.290999	0.521	0.362
Calb2	0.00631114	0.290352	0.219	0.284
Psmb5	0.0052758	0.287066	0.233	0.198
Foxp2	0.00724229	0.283493	0.247	0.224
Pcp4	0.00112121	0.27859	0.425	0.5
Phpt1	0.00241251	0.277136	0.219	0.155
Gm10800	0.0103236	0.270967	0.274	0.103
Atp6v1e1	0.0103239	0.270967	0.342	0.302
Llph	0.0025554	0.270564	0.219	0.112
Tceal3	0.0109946	0.270192	0.37	0.302
Atp5b	0.0102274	0.267403	0.534	0.448
Gapdh	0.00235923	0.265643	0.479	0.586
Rapgef1	0.00751217	0.265397	0.384	0.241
Pgk1	0.0112604	0.261531	0.301	0.302
Aldoa	0.00665889	0.259416	0.466	0.483
Ptges3	0.0148375	0.257023	0.438	0.405
Snrpn	0.010857	0.25614	0.589	0.491
Tmsb10	0.000625033	0.253754	0.521	0.56
Prelid1	0.0040823	0.253119	0.247	0.112
Actg1	0.00841749	0.253119	0.562	0.457
Nrg3os	0.0134991	0.253119	0.315	0.224
Hdac9	0.00909555	0.247019	0.548	0.457
Tubb2b	0.0118822	0.24686	0.288	0.276
Tpi1	0.0203301	0.246693	0.411	0.345
Gm10801	0.0206621	0.246064	0.233	0.112
Sim1	0.00431017	0.245923	0.164	0.129
Rpl41	4.28298e-05	0.242139	0.822	0.845
Plcl1	0.022633	0.241146	0.479	0.388
Nap1l5	0.000605685	0.24085	0.616	0.586
Gmps	0.022518	0.240203	0.37	0.293
Sgcz	0.000174135	0.236955	0.699	0.603
Nwd2	0.00652596	0.235197	0.164	0.129
Nmt1	0.0276361	0.234136	0.397	0.319
Slc10a7	0.00286682	0.234061	0.205	0.086
Ypel5	0.0149732	0.233754	0.26	0.19
Pik3r3	0.0228966	0.233061	0.219	0.259
Mrpl18	0.0110688	0.232655	0.192	0.181
Pfn2	0.0289829	0.232057	0.356	0.379
Lncpint	0.0177555	0.229532	0.644	0.483
Bad	0.00693287	0.227584	0.205	0.121
Snrpb2	0.0146076	0.226152	0.247	0.198
Lbhd2	0.00277989	0.225934	0.151	0.06
2810403D21Rik	0.0015026	0.225027	0.123	0.043
Cisd3	0.00711852	0.223675	0.178	0.121
Tubb5	0.0296684	0.223372	0.425	0.397
Grm8	0.0342639	0.222745	0.493	0.362
Rprd2	0.0248812	0.222357	0.356	0.233
Gabarap	0.0361057	0.222357	0.356	0.414
Babam2	0.0323362	0.218354	0.37	0.302
Rab5a	0.0312167	0.217495	0.329	0.284
Fez1	0.0360499	0.216945	0.438	0.241
Bc1	0.00743504	0.215644	0.233	0.103
Smyd3	0.0277148	0.215222	0.671	0.474
Gm11808	0.0211259	0.212477	0.219	0.147
Dctn4	0.0462724	0.211441	0.37	0.336
Smad4	0.0180748	0.211299	0.26	0.164
Klhdc2	0.0407789	0.210808	0.356	0.284
Lix1	0.00462119	0.210167	0.123	0.06
Kcnk2	0.0484878	0.209617	0.37	0.259
Map3k2	0.0389925	0.208725	0.356	0.284
Tubb2a	0.0444807	0.207476	0.37	0.397
Dhx40	0.0190396	0.207427	0.274	0.164
Idh1	0.0268447	0.206252	0.178	0.207
Maoa	0.0268462	0.206252	0.219	0.207
Il1rap	0.0314595	0.203875	0.288	0.198
Rasgef1b	0.0558605	0.203488	0.425	0.345
Tsc22d2	0.0383416	0.202933	0.356	0.276
Lrrc58	0.0531076	0.202864	0.397	0.336
Mrpl51	0.0361399	0.201589	0.233	0.19
Ywhah	0.0365428	0.201589	0.534	0.466
Prdx1	0.0527742	0.20103	0.384	0.379
Nefl	0.0408417	0.199387	0.288	0.233
Sh3bgrl3	0.0470879	0.198671	0.233	0.233
Wdr45b	0.0384817	0.197936	0.329	0.19
Ppp1r11	0.0564784	0.19741	0.315	0.233
Atp5mpl	0.0580168	0.197085	0.397	0.405
Cdh10	0.0625155	0.196333	0.37	0.233
Gm49797	0.0561948	0.196088	0.397	0.31
Mzt1	0.0280027	0.193072	0.205	0.155
Atp6v1f	0.0676946	0.192958	0.356	0.371
Stk39	0.063809	0.192423	0.452	0.293
Tuba1b	0.0649175	0.19064	0.411	0.466
Rgs6	0.0740089	0.190336	0.342	0.336
Mpp5	0.051711	0.190109	0.26	0.216
Nhsl1	0.00757798	0.189694	0.137	0.043
Uqcr11	0.0509335	0.189694	0.466	0.56
Cux1	0.0753471	0.188547	0.534	0.336
Rpl23a	0.075355	0.187145	0.425	0.405
Tbca	0.0733798	0.18692	0.411	0.371
Peli1	0.0676943	0.18614	0.356	0.267
Hcrtr2	0.0312673	0.184834	0.164	0.095
Syt17	0.042861	0.184732	0.247	0.181
Jph3	0.042861	0.184732	0.274	0.164
Aldoc	0.0838098	0.183957	0.411	0.517
Romo1	0.0767963	0.183745	0.342	0.345
Nos1	0.0255727	0.18273	0.151	0.086
Gjc3	0.0255738	0.18273	0.082	0.103
Ctxn2	0.0495592	0.18273	0.192	0.207
Tlk2	0.0662034	0.18273	0.315	0.267
Lrfn2	0.0720501	0.18273	0.356	0.276
Clip3	0.0843901	0.18273	0.37	0.31
Pdcd4	0.0865839	0.18273	0.342	0.353
Zc3h13	0.0715297	0.180969	0.397	0.241
2610035D17Rik	0.0561928	0.180805	0.301	0.198
Wasf1	0.0561928	0.180805	0.315	0.224
Abat	0.0904682	0.17987	0.521	0.362
Map1a	0.0875133	0.179657	0.397	0.362
Dapk1	0.0933462	0.178894	0.493	0.405
Pdxk	0.0817009	0.177629	0.342	0.293
Tubb4a	0.0945143	0.176768	0.288	0.345
Cmip	0.0866567	0.176004	0.658	0.509
Mtr	0.0197698	0.175951	0.178	0.095
Cbx5	0.0956766	0.175951	0.493	0.422
Gng3	0.0884881	0.175843	0.438	0.388
Pde1c	0.0816585	0.17576	0.247	0.25
Dpyd	0.0964502	0.175116	0.37	0.267
St13	0.101125	0.174875	0.397	0.371
Supt4a	0.0563115	0.174748	0.205	0.164
Rnd2	0.0432185	0.174342	0.11	0.147
Dgkk	0.0811892	0.173796	0.192	0.216
Mecp2	0.0982942	0.173392	0.466	0.31
Lrba	0.104149	0.172746	0.452	0.362
Itm2a	0.0516643	0.172461	0.068	0.138
As3mt	0.0516675	0.172461	0.192	0.138
Acbd5	0.0802216	0.171731	0.356	0.233
6330403K07Rik	0.0546701	0.169978	0.466	0.474
Cbx3	0.111156	0.169906	0.438	0.362
B230216N24Rik	0.0785892	0.169554	0.178	0.233
Ppp2ca	0.112802	0.169055	0.384	0.414
Map4	0.109756	0.168396	0.548	0.474
Acsl1	0.0550006	0.16823	0.233	0.181
Prdx6	0.102934	0.167727	0.301	0.276
Cntnap5b	0.113408	0.167048	0.425	0.319
Map6	0.107834	0.166335	0.384	0.336
Mrps6	0.0728612	0.164832	0.219	0.19
Mprip	0.122384	0.164494	0.534	0.414
Hs3st4	0.117774	0.16431	0.329	0.31
Actr3	0.109372	0.164266	0.37	0.284
Atp5l	0.0795512	0.164238	0.521	0.517
Rpa1	0.0122463	0.163684	0.137	0.052
Pet100	0.104781	0.163482	0.247	0.259
Skp1a	0.117729	0.163087	0.411	0.405
Eif5a2	0.0407487	0.162921	0.164	0.112
Dctn3	0.121322	0.162421	0.233	0.276
Parva	0.0683224	0.162266	0.219	0.181
Zkscan16	0.0683225	0.162266	0.26	0.164
Snx12	0.10511	0.161196	0.329	0.293
Uqcrb	0.109034	0.160969	0.425	0.405
Epb41l3	0.12299	0.160925	0.63	0.44
Dcaf5	0.116223	0.160755	0.438	0.276
Rab14	0.133942	0.15987	0.466	0.388
Rgs10	0.0869356	0.159143	0.192	0.172
Ublcp1	0.0729075	0.157962	0.247	0.164
Cops6	0.0956712	0.157672	0.274	0.172
Msh3	0.0546372	0.156656	0.219	0.138
Asap1	0.142944	0.156378	0.548	0.353
Eif1ax	0.103992	0.156257	0.301	0.207
Trappc10	0.103992	0.156257	0.342	0.216
Kpna3	0.129062	0.15595	0.411	0.267
Dynll1	0.120127	0.155395	0.37	0.405
Flvcr1	0.032429	0.155205	0.178	0.095
Slx4ip	0.0928971	0.154985	0.315	0.19
Ankfn1	0.134335	0.154747	0.288	0.224
Map1b	0.065349	0.154289	0.795	0.664
Gm32647	0.129782	0.154233	0.342	0.319
Cnih3	0.0449729	0.153583	0.164	0.112
Gm4876	0.102209	0.153583	0.274	0.207
Pik3c2a	0.102209	0.153583	0.315	0.224
Clcn5	0.126484	0.152318	0.329	0.25
Rpf2	0.0209798	0.151907	0.137	0.06
Afdn	0.155304	0.151674	0.466	0.397
Cltc	0.14749	0.151365	0.507	0.5
Gsta4	0.0333674	0.150308	0.11	0.069
Usp46	0.127281	0.149689	0.288	0.19
Pabpc4	0.109231	0.149428	0.301	0.164
Ablim1	0.161712	0.149191	0.548	0.414
Tmie	0.0471306	0.148782	0.137	0.095
Pvt1	0.145536	0.148782	0.315	0.241
Srp19	0.134714	0.148485	0.178	0.233
Zc3h12b	0.118603	0.148149	0.329	0.241
St6galnac3	0.157275	0.148002	0.384	0.276
Pam	0.103405	0.147859	0.658	0.629
Ap1s2	0.151202	0.147683	0.247	0.25
Sema3c	0.0612914	0.147324	0.178	0.095
Med9	0.020747	0.14681	0.11	0.052
Retreg1	0.156561	0.146619	0.425	0.302
Lamtor5	0.106188	0.146459	0.219	0.181
Junb	0.0752706	0.14593	0.096	0.103
Nme1	0.159378	0.145825	0.329	0.388
Bcl2l13	0.034164	0.145316	0.123	0.069
Bzw1	0.126721	0.143997	0.247	0.172
Nsmce1	0.0492882	0.14389	0.178	0.086
Chmp3	0.150836	0.143494	0.301	0.276
Nicn1	0.101544	0.143315	0.247	0.207
Zyg11b	0.177192	0.143241	0.452	0.371
Pex5l	0.180526	0.1429	0.37	0.328
Jazf1	0.184053	0.141836	0.507	0.397
Tbcc	0.0203134	0.141611	0.123	0.034
Zc4h2	0.0203135	0.141611	0.123	0.043
Gfra4	0.080156	0.141226	0.164	0.103
Spred1	0.176073	0.141141	0.397	0.319
Aak1	0.162587	0.141038	0.644	0.534
Slc18a2	0.124886	0.140909	0.082	0.138
Hspa4l	0.183108	0.140909	0.452	0.362
Ctif	0.186859	0.140706	0.466	0.405
Psmb3	0.170215	0.140419	0.315	0.216
Mrrf	0.0347641	0.140225	0.123	0.069
Mlc1	0.0347641	0.140225	0.123	0.069
Arl14ep	0.0347641	0.140225	0.137	0.069
Ngrn	0.0948106	0.13998	0.205	0.155
Insyn2b	0.0948106	0.13998	0.247	0.147
Ppp2r5e	0.189762	0.139908	0.521	0.431
Abhd2	0.135443	0.139777	0.301	0.198
Wdr83os	0.160548	0.139607	0.301	0.224
Msantd4	0.160548	0.139607	0.247	0.25
Schip1	0.137147	0.139132	0.658	0.44
2610301B20Rik	0.167685	0.138607	0.329	0.259
Uqcr10	0.169445	0.138607	0.411	0.526
Vwc2	0.154437	0.137642	0.315	0.216
Phyhipl	0.19102	0.136775	0.329	0.319
Nrg2	0.162967	0.136633	0.342	0.267
Pxk	0.13363	0.136543	0.247	0.19
Hmox2	0.13363	0.136543	0.274	0.19
Parvb	0.0853506	0.136436	0.11	0.103
Slc37a3	0.0853583	0.136436	0.219	0.147
D130017N08Rik	0.0197191	0.136305	0.11	0.034
Mosmo	0.170912	0.135661	0.356	0.267
Reln	0.1448	0.135488	0.151	0.19
Timm10	0.144816	0.135488	0.219	0.147
Nsmce3	0.144816	0.135488	0.247	0.198
Pard3	0.204839	0.135424	0.452	0.371
Pou3f2	0.0351085	0.135033	0.11	0.043
Ksr2	0.20432	0.135033	0.521	0.491
Ubr3	0.206391	0.134887	0.507	0.397
Nol7	0.178311	0.134724	0.288	0.207
Rlim	0.178313	0.134724	0.315	0.25
Ppp1cb	0.209584	0.13382	0.452	0.371
Gm31508	0.053455	0.13382	0.151	0.06
Dpp6	0.0485279	0.133268	0.753	0.629
Hint2	0.130184	0.133119	0.178	0.138
Rnf41	0.130186	0.133119	0.247	0.181
Cdyl	0.0724287	0.132663	0.192	0.095
Calm2	0.0684862	0.132104	0.575	0.638
Secisbp2l	0.143036	0.132104	0.192	0.155
B630019K06Rik	0.197652	0.132104	0.247	0.259
Flywch1	0.216065	0.132104	0.507	0.388
Zfp407	0.181971	0.131655	0.315	0.241
Zbtb11	0.181971	0.131655	0.329	0.259
Tmem242	0.0908925	0.131557	0.192	0.103
Ston2	0.0908926	0.131557	0.219	0.103
Gm4221	0.0191489	0.130891	0.123	0.026
Ankrd44	0.189636	0.130783	0.329	0.293
Iqsec1	0.222053	0.1305	0.603	0.422
Gpx1	0.165821	0.130191	0.151	0.172
Ipo8	0.165831	0.130191	0.301	0.216
Nek3	0.0351306	0.129737	0.137	0.052
Uqcrq	0.207717	0.129737	0.384	0.466
Penk	0.124514	0.129488	0.11	0.129
B230118H07Rik	0.124531	0.129488	0.219	0.155
1110004F10Rik	0.225604	0.129417	0.315	0.328
Insig1	0.20336	0.12913	0.233	0.207
Plppr1	0.203364	0.12913	0.288	0.259
Zdhhc14	0.225275	0.128886	0.438	0.319
Creb3l2	0.0553585	0.128637	0.123	0.078
Dab1	0.0855535	0.128423	0.74	0.586
C130071C03Rik	0.185201	0.128423	0.315	0.241
Zfp608	0.228397	0.128228	0.493	0.336
Stmn3	0.13548	0.128061	0.548	0.517
Higd1a	0.220571	0.126855	0.315	0.302
Mcc	0.16575	0.126696	0.219	0.19
Atf7	0.16575	0.126696	0.329	0.207
Cstb	0.0967746	0.126587	0.137	0.103
Knop1	0.0967748	0.126587	0.205	0.086
Agap1	0.222847	0.126263	0.589	0.534
Cycs	0.233624	0.126263	0.26	0.276
Amn1	0.177264	0.125838	0.274	0.207
Tbc1d8	0.115853	0.125629	0.219	0.112
Zmiz1	0.215805	0.125258	0.342	0.259
Cd99l2	0.215805	0.125258	0.329	0.293
Emc2	0.187816	0.125014	0.301	0.224
Serbp1	0.238657	0.125014	0.507	0.414
Rnf144b	0.0347667	0.124333	0.137	0.043
Hist3h2ba	0.149494	0.123836	0.192	0.155
Bcas1	0.149495	0.123836	0.123	0.164
Srp14	0.226203	0.123836	0.37	0.371
Xylt1	0.227914	0.123836	0.329	0.284
Mboat2	0.227914	0.123836	0.397	0.328
Mien1	0.20638	0.123458	0.26	0.164
Cep41	0.0570406	0.123351	0.11	0.069
Gm14443	0.0570407	0.123351	0.151	0.06
Mtmr10	0.0570408	0.123351	0.137	0.069
Vps36	0.0804625	0.122415	0.164	0.086
Gm12239	0.177438	0.122188	0.192	0.155
Ss18l2	0.177439	0.122188	0.192	0.181
Daam1	0.253003	0.122188	0.507	0.388
Abi2	0.253003	0.122188	0.466	0.44
Ctxn1	0.252276	0.121762	0.329	0.293
Napb	0.255138	0.121668	0.438	0.431
Cdkn1b	0.103019	0.121522	0.178	0.095
Map2k6	0.103019	0.121522	0.178	0.103
Bola3	0.189553	0.121413	0.219	0.172
Akap12	0.189553	0.121413	0.301	0.181
Nipsnap2	0.189553	0.121413	0.26	0.198
Rnasek	0.2361	0.120328	0.425	0.414
Adcy8	0.241327	0.120031	0.301	0.241
Taf11	0.143043	0.119852	0.151	0.121
Mettl1	0.143044	0.119852	0.164	0.129
Prrc1	0.143044	0.119852	0.192	0.155
Zc3h15	0.258723	0.119536	0.274	0.284
Dctn6	0.219844	0.119263	0.329	0.233
Vcp	0.264011	0.119263	0.411	0.388
Clmp	0.160335	0.119071	0.233	0.138
Peg10	0.262008	0.118995	0.164	0.284
Fam151b	0.033992	0.118818	0.11	0.034
Zfp644	0.251865	0.118818	0.425	0.328
Csgalnact1	0.228248	0.118599	0.192	0.207
Foxp1	0.25123	0.118469	0.671	0.466
Tbc1d30	0.175948	0.118322	0.247	0.164
Abhd12	0.256561	0.118241	0.37	0.319
Farp1	0.269079	0.118189	0.452	0.388
Rps26	0.20202	0.118189	0.534	0.56
Vat1	0.267926	0.117959	0.247	0.336
Uqcc2	0.269318	0.117545	0.411	0.414
Wipi1	0.0845605	0.117141	0.11	0.086
Tmem178	0.0845609	0.117141	0.137	0.06
Topors	0.0845609	0.117141	0.137	0.069
Sephs2	0.084561	0.117141	0.151	0.069
Cdr2l	0.084561	0.117141	0.137	0.078
Srfbp1	0.084561	0.117141	0.164	0.078
Arf4	0.264959	0.117141	0.384	0.293
Timm8b	0.271477	0.116746	0.37	0.302
Fyn	0.275419	0.116514	0.452	0.397
Skap1	0.109634	0.116361	0.151	0.103
Pphln1	0.109634	0.116361	0.164	0.095
Mrpl17	0.214292	0.116252	0.219	0.172
Lamtor1	0.214292	0.116252	0.219	0.224
Vegfb	0.214293	0.116252	0.26	0.216
Hpca	0.132663	0.115615	0.151	0.095
Mrpl50	0.132663	0.115615	0.205	0.103
Gm14326	0.132663	0.115615	0.205	0.129
Hsf2	0.224736	0.115615	0.301	0.224
Prepl	0.275448	0.115615	0.425	0.362
Pin4	0.234223	0.115003	0.274	0.198
Cfl1	0.26924	0.114956	0.452	0.405
Plcxd3	0.283274	0.114764	0.425	0.345
Rala	0.242858	0.114413	0.301	0.241
Atg10	0.242858	0.114413	0.329	0.31
Oxa1l	0.172071	0.114221	0.219	0.181
Kansl3	0.250731	0.113844	0.329	0.233
Tbck	0.250731	0.113844	0.356	0.25
Fzd3	0.279178	0.113568	0.397	0.379
Purb	0.288575	0.113356	0.411	0.388
Tmem164	0.257924	0.113296	0.342	0.259
Rhoa	0.257924	0.113296	0.329	0.276
Smpd3	0.257924	0.113296	0.356	0.284
Prkce	0.262944	0.113296	0.589	0.543
S100a1	0.203636	0.112941	0.178	0.19
Pdap1	0.286335	0.112638	0.288	0.284
Dstn	0.292633	0.112538	0.37	0.353
Gm26549	0.0592866	0.112459	0.137	0.026
Kdm1b	0.059287	0.112459	0.137	0.052
Grip1	0.211723	0.112459	0.63	0.56
Slc35f4	0.289526	0.112194	0.384	0.284
Rps6ka6	0.0886273	0.111763	0.137	0.069
Tns1	0.0886273	0.111763	0.137	0.069
Ndufa8	0.29522	0.111345	0.301	0.293
Zfp266	0.239822	0.111208	0.247	0.25
Dock4	0.288864	0.111159	0.452	0.466
Nifk	0.116624	0.1111	0.123	0.103
Jun	0.249575	0.110675	0.164	0.198
Ebag9	0.142048	0.110467	0.137	0.112
Rhoq	0.142049	0.110467	0.178	0.112
Atg7	0.142049	0.110467	0.192	0.112
Atpif1	0.225331	0.11033	0.438	0.466
Mrpl57	0.258424	0.110161	0.26	0.207
Clasp2	0.272028	0.109816	0.699	0.56
Capza1	0.266443	0.109666	0.37	0.259
5330434G04Rik	0.281577	0.109666	0.589	0.483
Adipor1	0.184791	0.109283	0.151	0.138
Sugt1	0.27373	0.109189	0.356	0.241
Cisd1	0.307916	0.109073	0.301	0.276
Ina	0.307145	0.108347	0.356	0.336
Bcl2	0.21832	0.108198	0.164	0.181
Tspyl5	0.218321	0.108198	0.192	0.138
Zc3h12c	0.218322	0.108198	0.247	0.181
Dpy30	0.232328	0.107688	0.219	0.172
Gm35188	0.232328	0.107688	0.233	0.181
Hdhd2	0.232328	0.107688	0.26	0.19
Nectin3	0.232328	0.107688	0.247	0.198
Marcksl1	0.297017	0.107441	0.178	0.241
Tmsb4x	0.120706	0.10729	0.562	0.707
Micu1	0.244816	0.107199	0.219	0.224
Egr1	0.244816	0.107199	0.123	0.155
Tnr	0.30142	0.107199	0.493	0.44
Uri1	0.301654	0.107041	0.384	0.293
Utp14b	0.0595471	0.106845	0.11	0.026
Mettl24	0.0595473	0.106845	0.11	0.034
Trp53inp1	0.0595473	0.106845	0.11	0.034
Stxbp6	0.255983	0.106729	0.178	0.216
Tmem132c	0.255985	0.106729	0.205	0.19
Pkib	0.255986	0.106729	0.137	0.155
Ywhae	0.25747	0.106437	0.562	0.543
Fn3krp	0.0925578	0.106278	0.123	0.052
Gpr61	0.0925579	0.106278	0.151	0.069
Vat1l	0.31138	0.106278	0.493	0.474
Irs4	0.320301	0.106278	0.192	0.267
Atp5k	0.279365	0.106094	0.411	0.491
Rpgrip1	0.275023	0.105843	0.233	0.207
Uhrf1bp1	0.123985	0.105737	0.178	0.086
Gm14305	0.152162	0.10522	0.11	0.103
Tshz3	0.152162	0.10522	0.137	0.095
Ptpn13	0.152162	0.10522	0.164	0.095
Cdk4	0.152162	0.10522	0.178	0.103
Hsd17b4	0.152163	0.10522	0.192	0.121
Tafa5	0.326081	0.105077	0.521	0.44
Rab3a	0.3124	0.104889	0.301	0.353
Farp2	0.176937	0.104727	0.192	0.129
9530059O14Rik	0.303223	0.104256	0.274	0.267
Yaf2	0.303223	0.104256	0.301	0.259
Rnf6	0.198603	0.104256	0.151	0.129
Surf1	0.198604	0.104256	0.151	0.129
Gatad2a	0.198604	0.104256	0.247	0.164
Ddx24	0.330135	0.103995	0.507	0.353
Mtus2	0.329533	0.103952	0.37	0.336
Ccndbp1	0.234198	0.103372	0.178	0.181
Ywhaq	0.323616	0.103162	0.452	0.371
Lrrc3b	0.248851	0.102957	0.205	0.172
Elf2	0.248851	0.102957	0.26	0.207
Etv6	0.261807	0.102559	0.205	0.207
Rsbn1l	0.261809	0.102559	0.274	0.181
Vwa8	0.329757	0.102252	0.452	0.302
Ubfd1	0.273311	0.102177	0.247	0.181
Tomm5	0.28356	0.10181	0.219	0.207
Mag	0.28356	0.10181	0.123	0.129
Wdfy1	0.292722	0.101456	0.301	0.224
Btg1	0.308323	0.100788	0.274	0.25
Ddah1	0.308323	0.100788	0.342	0.259
Gnb1	0.335522	0.100742	0.452	0.483
Pcnp	0.347041	0.100349	0.356	0.319
Phlda3	0.131695	0.100267	0.123	0.086
Sin3a	0.131695	0.100267	0.137	0.086
Dach1	0.326419	0.0998727	0.219	0.207
Gm20275	0.163067	0.0998727	0.164	0.086
Zfp933	0.190219	0.0994957	0.164	0.121
Smim4	0.213623	0.0991355	0.151	0.129
Aamdc	0.213623	0.0991355	0.219	0.121
Smim10l1	0.339878	0.0990479	0.356	0.276
Tomm70a	0.339878	0.0990479	0.288	0.293
Ncl	0.355081	0.0989958	0.342	0.362
Zmat2	0.343564	0.0987908	0.342	0.224
Bbs7	0.233841	0.0987908	0.247	0.155
Hnrnpl	0.346917	0.0985419	0.452	0.328
Mrpl55	0.251382	0.0984607	0.192	0.164
Mrpl21	0.251382	0.0984607	0.233	0.155
Ssx2ip	0.266679	0.0981443	0.192	0.19
Chd1	0.266679	0.0981443	0.219	0.181
Cdc5l	0.266679	0.0981443	0.247	0.172
Faf1	0.357544	0.097621	0.425	0.431
Eif1b	0.36001	0.0974923	0.384	0.362
Nr2f2	0.311589	0.0969997	0.192	0.172
Kcnh1	0.311598	0.0969997	0.247	0.224
Epm2aip1	0.363212	0.0969997	0.438	0.397
Rapgef5	0.354252	0.0953686	0.329	0.319
Gm29724	0.0993434	0.0949711	0.11	0.043
Zfp697	0.0993434	0.0949711	0.11	0.043
Gm6712	0.0993434	0.0949711	0.123	0.043
Trdmt1	0.0993434	0.0949711	0.11	0.052
Gm14399	0.0993434	0.0949711	0.123	0.052
Pym1	0.139712	0.0946896	0.123	0.06
Zfp655	0.139712	0.0946896	0.123	0.069
Gm38250	0.139712	0.0946896	0.137	0.069
Entpd7	0.139712	0.0946896	0.151	0.069
Kank1	0.174825	0.0944212	0.082	0.103
Nfatc2	0.17483	0.0944212	0.123	0.095
Nsun4	0.17483	0.0944212	0.151	0.078
Rcbtb2	0.17483	0.0944212	0.151	0.095
Gm21738	0.204672	0.0941651	0.11	0.06
Kif26b	0.37487	0.0940823	0.37	0.293
Osbpl11	0.229987	0.0939203	0.205	0.138
Hs2st1	0.378501	0.0937632	0.452	0.379
Uqcrh	0.327815	0.0937632	0.466	0.491
Tmem70	0.251538	0.0936863	0.205	0.147
Eapp	0.270005	0.0934623	0.219	0.147
Lamc1	0.270005	0.0934623	0.192	0.164
Fam78b	0.270005	0.0934623	0.205	0.155
Mbd2	0.285933	0.0932476	0.274	0.198
Prdx5	0.383737	0.093178	0.342	0.328
Mthfs	0.299756	0.0930417	0.274	0.198
Plcxd2	0.311821	0.0928441	0.233	0.172
Ube2g1	0.322405	0.0926543	0.315	0.233
Jmy	0.33173	0.0924717	0.26	0.216
Klhl1	0.353812	0.0919641	0.301	0.216
Scoc	0.389003	0.0916555	0.37	0.405
Zc3h14	0.369467	0.0915092	0.356	0.267
Canx	0.35947	0.0912313	0.589	0.534
Bex3	0.357998	0.0910991	0.425	0.44
Tppp	0.380723	0.0910991	0.384	0.293
Fam117b	0.380723	0.0910991	0.384	0.293
Tmem256	0.383729	0.0909713	0.274	0.319
Sqstm1	0.386426	0.0908475	0.26	0.293
Pde10a	0.354213	0.0907871	0.562	0.431
Khdrbs1	0.392941	0.0904987	0.356	0.345
Kat6b	0.396195	0.0902834	0.425	0.397
Sarnp	0.39755	0.0901804	0.37	0.328
D430041D05Rik	0.397551	0.0901804	0.411	0.397
Dip2c	0.3405	0.0898886	0.685	0.586
Rps29	0.0863663	0.0896743	0.932	0.948
Hivep3	0.40319	0.0895355	0.548	0.405
Ddx6	0.404058	0.0892941	0.466	0.388
Med19	0.147955	0.0889996	0.11	0.052
Dusp16	0.147955	0.0889996	0.123	0.052
Cry1	0.147955	0.0889996	0.123	0.069
Map1lc3a	0.404197	0.0889996	0.342	0.405
Riok2	0.187521	0.0888627	0.11	0.095
Sh3pxd2b	0.187521	0.0888627	0.137	0.078
Tigd2	0.187521	0.0888627	0.137	0.095
Ubr7	0.187521	0.0888627	0.151	0.095
Eif4g2	0.403443	0.0887321	0.425	0.405
Itpr2	0.220447	0.0887321	0.11	0.095
Lrrc40	0.220451	0.0887321	0.192	0.103
4930598N05Rik	0.247853	0.0886074	0.192	0.112
Asns	0.247853	0.0886074	0.192	0.121
Zfp800	0.247853	0.0886074	0.192	0.121
Senp8	0.247853	0.0886074	0.205	0.121
Ddx52	0.247853	0.0886074	0.178	0.138
Ift57	0.247853	0.0886074	0.205	0.147
Rpl6	0.308774	0.0884882	0.521	0.543
Atp6v0d1	0.401994	0.0884882	0.452	0.397
Adamts2	0.270811	0.0884882	0.137	0.129
Mrpl46	0.270812	0.0884882	0.164	0.103
Psmg4	0.270812	0.0884882	0.164	0.129
Ak4	0.270812	0.0884882	0.205	0.129
Gabarapl2	0.401538	0.0884306	0.425	0.379
Fam192a	0.290214	0.0883742	0.205	0.155
Cox6b1	0.352623	0.0883372	0.452	0.543
Reep5	0.400546	0.088319	0.479	0.422
Atg12	0.306747	0.0882649	0.26	0.19
Ndst4	0.320939	0.0881602	0.164	0.138
Selenoh	0.320941	0.0881602	0.205	0.138
Snhg4	0.320941	0.0881602	0.164	0.198
Ust	0.333199	0.0880597	0.151	0.181
Pitpnb	0.343882	0.0879632	0.288	0.19
Aktip	0.343882	0.0879632	0.233	0.224
Ythdf2	0.353206	0.0878704	0.233	0.241
Micu2	0.353206	0.0878704	0.315	0.25
Irs2	0.361389	0.0877812	0.26	0.25
Fam49a	0.374964	0.0876126	0.288	0.241
Tpd52	0.374964	0.0876126	0.301	0.293
Castor2	0.374964	0.0876126	0.288	0.267
Mvb12b	0.374964	0.0876126	0.356	0.241
Ppa1	0.385605	0.087456	0.233	0.259
Sorl1	0.390054	0.0873817	0.329	0.25
Cox6c	0.293073	0.0866412	0.589	0.629
Mtpn	0.418308	0.0865608	0.397	0.379
Ap2a2	0.420356	0.0862216	0.425	0.422
Ptms	0.40959	0.0855885	0.452	0.483
Frmpd4	0.377574	0.0849828	0.548	0.543
Zwint	0.312112	0.0843818	0.575	0.569
Acot13	0.356183	0.0831939	0.192	0.172
1700037H04Rik	0.356183	0.0831939	0.192	0.181
Slco3a1	0.415419	0.0831939	0.37	0.284
Foxj3	0.41542	0.0831939	0.356	0.328
Kifap3	0.430747	0.0831939	0.562	0.509
Cfl2	0.431405	0.0831939	0.315	0.328
Ptp4a2	0.431405	0.0831939	0.411	0.371
Pomp	0.436061	0.0831939	0.301	0.276
Zfp212	0.156283	0.0831939	0.123	0.052
Gnb1l	0.156283	0.0831939	0.123	0.06
Tmem263	0.237699	0.0831939	0.137	0.095
Coa5	0.291844	0.0831939	0.164	0.129
Grk5	0.32927	0.0831939	0.164	0.147
Arid1b	0.437481	0.0831939	0.466	0.448
Psat1	0.201215	0.0831939	0.11	0.069
Zfp637	0.201215	0.0831939	0.123	0.078
Gm13483	0.201215	0.0831939	0.137	0.069
Gpkow	0.201215	0.0831939	0.137	0.069
Nfkb2	0.201215	0.0831939	0.123	0.078
Mrpl47	0.201215	0.0831939	0.137	0.078
Ngef	0.267406	0.0831939	0.151	0.095
Sh3bp5	0.267406	0.0831939	0.137	0.112
Gnpat	0.312176	0.0831939	0.164	0.147
Cenpx	0.312176	0.0831939	0.164	0.155
Hars	0.343777	0.0831939	0.247	0.172
Uspl1	0.343777	0.0831939	0.247	0.172
Ubash3b	0.376116	0.0831939	0.233	0.172
Tbl1xr1	0.376117	0.0831939	0.288	0.216
Enc1	0.376117	0.0831939	0.151	0.224
Depdc5	0.384165	0.0831939	0.288	0.207
Dtnbp1	0.384165	0.0831939	0.315	0.216
Morf4l1	0.386032	0.0831939	0.493	0.526
Kpnb1	0.397355	0.0831939	0.288	0.241
Nova2	0.397355	0.0831939	0.315	0.25
Ubl5	0.405289	0.0831939	0.479	0.431
Nmt2	0.42824	0.0831939	0.438	0.319
Pgam1	0.432828	0.0831939	0.425	0.388
Atp6v1g2	0.434674	0.0831939	0.411	0.31
Rpl36al	0.427575	0.0809795	0.452	0.474
Bex1	0.438287	0.0807549	0.37	0.328
Ndufb11	0.45077	0.0803512	0.397	0.336
Cox6a1	0.455482	0.0797873	0.356	0.405
Tubb4b	0.454837	0.079688	0.301	0.293
Hspd1	0.454324	0.0796361	0.329	0.336
Prpf40a	0.451843	0.0794708	0.425	0.362
Sirt2	0.445625	0.079225	0.26	0.302
Stard3nl	0.445657	0.079225	0.356	0.284
Abi1	0.440861	0.0790895	0.37	0.328
Rpl18	0.431043	0.0790542	0.521	0.534
Gm30382	0.437906	0.0790183	0.301	0.216
Dcaf7	0.434518	0.0789445	0.315	0.284
Jak1	0.421054	0.0787065	0.288	0.241
Wdr70	0.421054	0.0787065	0.342	0.25
Fdps	0.415172	0.0786212	0.288	0.207
Ctcf	0.408394	0.0785326	0.288	0.241
Vps4a	0.40056	0.0784404	0.205	0.198
Dek	0.400561	0.0784404	0.247	0.233
Mgrn1	0.400561	0.0784404	0.315	0.207
Zfp322a	0.400561	0.0784404	0.301	0.224
Caprin2	0.391459	0.0783445	0.164	0.155
Snx4	0.391469	0.0783445	0.288	0.233
Fndc9	0.368409	0.0781407	0.192	0.172
Dnah7b	0.368409	0.0781407	0.219	0.155
Sntg2	0.353676	0.0780322	0.178	0.155
Lmna	0.336083	0.077919	0.151	0.121
Sec23ip	0.336084	0.077919	0.164	0.147
Gm17106	0.336084	0.077919	0.151	0.147
Lsm3	0.336084	0.077919	0.178	0.155
Arl5b	0.314843	0.0778007	0.137	0.121
Mrpl1	0.314844	0.0778007	0.151	0.121
Smarcal1	0.314844	0.0778007	0.151	0.147
Tceal8	0.314844	0.0778007	0.192	0.112
Commd8	0.314844	0.0778007	0.164	0.121
Tpk1	0.314844	0.0778007	0.205	0.129
Cnot9	0.314844	0.0778007	0.178	0.147
Atmin	0.314844	0.0778007	0.192	0.147
Rab2a	0.463625	0.0777395	0.411	0.422
Snapin	0.288863	0.0776769	0.123	0.112
Cyb5r1	0.288864	0.0776769	0.151	0.095
Mre11a	0.288864	0.0776769	0.137	0.121
Ifnar2	0.288864	0.0776769	0.164	0.103
Aasdhppt	0.288864	0.0776769	0.151	0.121
Mkx	0.256612	0.0775474	0.11	0.086
AW209491	0.256612	0.0775474	0.137	0.078
Dnaja4	0.256612	0.0775474	0.123	0.086
Asb1	0.256612	0.0775474	0.151	0.078
Pinx1	0.256612	0.0775474	0.137	0.078
Bloc1s1	0.256612	0.0775474	0.151	0.095
Rgma	0.215983	0.0774116	0.123	0.06
Junos	0.215983	0.0774116	0.123	0.069
Cd3eap	0.164457	0.0772691	0.11	0.043
Ddx54	0.164457	0.0772691	0.11	0.052
Filip1l	0.164457	0.0772691	0.11	0.052
Cox7c	0.357645	0.0771802	0.507	0.655
Ndufa4	0.367825	0.0768967	0.575	0.56
Pfdn1	0.475077	0.0762412	0.37	0.302
Clvs1	0.474344	0.0759259	0.425	0.353
Timm13	0.473813	0.0758144	0.301	0.302
Fer	0.469804	0.0753318	0.411	0.293
Uhmk1	0.469804	0.0753318	0.356	0.328
Gda	0.468204	0.0752011	0.233	0.267
Mllt3	0.483406	0.0746824	0.507	0.431
Fam120c	0.45849	0.0746319	0.342	0.302
Rap2a	0.446093	0.0741488	0.151	0.233
Ramac	0.446127	0.0741488	0.192	0.216
Lmo4	0.440603	0.0739754	0.219	0.172
Gucy1b1	0.440605	0.0739754	0.274	0.25
Mrtfa	0.440605	0.0739754	0.315	0.259
P2ry14	0.434167	0.0737952	0.233	0.207
Kif13b	0.434167	0.0737952	0.247	0.207
Exoc2	0.434167	0.0737952	0.26	0.241
Mrpl58	0.426642	0.0736079	0.219	0.198
Tent5a	0.417796	0.0734129	0.151	0.164
Gng4	0.417811	0.0734129	0.219	0.172
C2cd3	0.417811	0.0734129	0.288	0.216
Lamp2	0.417811	0.0734129	0.26	0.224
Ube2ql1	0.407386	0.0732098	0.192	0.172
Phax	0.407388	0.0732098	0.205	0.172
Rab9b	0.407388	0.0732098	0.192	0.19
Snw1	0.407388	0.0732098	0.233	0.181
Prpf18	0.407388	0.0732098	0.247	0.207
Map7	0.494534	0.0731403	0.384	0.371
Aip	0.395	0.0729982	0.151	0.138
Gm15155	0.395001	0.0729982	0.205	0.147
Lyrm2	0.395001	0.0729982	0.178	0.155
Amigo2	0.395001	0.0729982	0.192	0.164
Ormdl3	0.395001	0.0729982	0.233	0.155
Kcnc4	0.395001	0.0729982	0.192	0.181
Lrrc49	0.494995	0.0729982	0.466	0.379
5730522E02Rik	0.495369	0.072852	0.425	0.362
Cpne5	0.380127	0.0727773	0.123	0.172
2810004N23Rik	0.38015	0.0727773	0.164	0.121
Nek7	0.380151	0.0727773	0.178	0.138
Abl1	0.380151	0.0727773	0.247	0.155
Trpc1	0.380151	0.0727773	0.205	0.155
Csnk2a1	0.495649	0.0727016	0.356	0.414
Lrrc8c	0.362156	0.0725467	0.205	0.164
Maml3	0.495884	0.0723872	0.315	0.345
Zswim5	0.340059	0.0723056	0.151	0.121
Bmi1	0.340059	0.0723056	0.178	0.103
Ccdc66	0.340059	0.0723056	0.164	0.129
Sec24d	0.340059	0.0723056	0.164	0.129
Ccdc115	0.340059	0.0723056	0.178	0.129
Ndufb4	0.495477	0.0723056	0.342	0.405
Taf7	0.312487	0.0720534	0.151	0.086
Mitf	0.312487	0.0720534	0.137	0.103
Aifm1	0.312487	0.0720534	0.178	0.095
Xpnpep3	0.312487	0.0720534	0.137	0.112
Pcna	0.312487	0.0720534	0.164	0.103
Usp39	0.312487	0.0720534	0.178	0.103
Fgd1	0.312487	0.0720534	0.151	0.121
Kcnip3	0.312487	0.0720534	0.178	0.112
Basp1	0.420431	0.0718564	0.589	0.603
Elmo1	0.500788	0.0717892	0.411	0.431
Fam207a	0.277418	0.0717892	0.123	0.078
Rtl6	0.277418	0.0717892	0.123	0.078
Zfp955b	0.277418	0.0717892	0.137	0.078
Tmem132e	0.277418	0.0717892	0.123	0.086
Hic2	0.277418	0.0717892	0.151	0.095
Tcp1	0.494694	0.0716983	0.288	0.319
Bloc1s6	0.231888	0.0715121	0.11	0.069
Exoc8	0.231888	0.0715121	0.11	0.069
Trappc9	0.493954	0.0715121	0.397	0.336
Rtraf	0.49299	0.0713198	0.301	0.267
Rab27b	0.492991	0.0713198	0.356	0.328
Mrps21	0.491777	0.0711211	0.247	0.216
Caln1	0.491778	0.0711211	0.329	0.259
Med13l	0.491779	0.0711211	0.411	0.353
Zbtb7a	0.490284	0.0709156	0.342	0.25
Shisa9	0.487094	0.0703699	0.658	0.448
Magi3	0.483688	0.0702549	0.301	0.259
Rexo2	0.483688	0.0702549	0.274	0.276
Mrps12	0.4806	0.0700185	0.178	0.207
C1qbp	0.476956	0.0697734	0.205	0.19
Zswim6	0.472655	0.069519	0.315	0.241
Pdxdc1	0.472655	0.069519	0.288	0.267
Gm42372	0.467576	0.0692547	0.205	0.25
Rnf14	0.516946	0.0691188	0.397	0.362
Thoc7	0.517438	0.0689097	0.397	0.328
Atp5h	0.474383	0.0689097	0.466	0.552
Tceal9	0.507466	0.0688386	0.425	0.319
Wtap	0.454468	0.0686944	0.151	0.181
Mrpl41	0.518096	0.0684724	0.288	0.284
Arhgap1	0.446024	0.0683969	0.26	0.198
Prrc2c	0.512669	0.0683969	0.575	0.466
Gse1	0.51824	0.0682436	0.411	0.353
Wdr35	0.435917	0.068087	0.219	0.19
Med27	0.435917	0.068087	0.219	0.19
Rerg	0.423735	0.0677639	0.205	0.155
Tspyl4	0.527291	0.0677639	0.356	0.319
Cox7b	0.508406	0.0676211	0.452	0.44
Arhgap26	0.521371	0.0675971	0.603	0.483
Gng12	0.40891	0.0674266	0.137	0.164
Alg11	0.408911	0.0674266	0.164	0.164
Ywhag	0.481417	0.0674266	0.589	0.517
Zbtb38	0.51717	0.0672524	0.329	0.31
Prex1	0.390645	0.0670743	0.164	0.121
Bola1	0.390645	0.0670743	0.151	0.129
Mipol1	0.390645	0.0670743	0.178	0.138
Gm17494	0.390645	0.0670743	0.178	0.138
Nedd8	0.517581	0.0668658	0.37	0.44
Snrpd3	0.515329	0.0667058	0.315	0.276
Gsr	0.367781	0.0667058	0.164	0.103
1700024B18Rik	0.367781	0.0667058	0.178	0.103
Taco1	0.367781	0.0667058	0.178	0.121
Dhcr7	0.367781	0.0667058	0.164	0.129
Fhit	0.513972	0.0664182	0.329	0.319
Rap1gap2	0.513972	0.0664182	0.342	0.302
Corin	0.33859	0.0663201	0.11	0.078
Cbln4	0.33859	0.0663201	0.11	0.103
Isca1	0.33859	0.0663201	0.11	0.112
Adnp2	0.33859	0.0663201	0.151	0.078
Tut1	0.33859	0.0663201	0.123	0.095
5730480H06Rik	0.338591	0.0663201	0.137	0.095
Dsel	0.338591	0.0663201	0.137	0.095
Chst12	0.338591	0.0663201	0.151	0.103
Gstm5	0.537075	0.0659983	0.397	0.353
Rapgef4os1	0.300392	0.0659159	0.11	0.06
Zmynd19	0.300392	0.0659159	0.11	0.06
Slc39a12	0.300392	0.0659159	0.11	0.086
Nkrf	0.300392	0.0659159	0.11	0.086
Mei4	0.300393	0.0659159	0.137	0.069
Gm36388	0.300393	0.0659159	0.11	0.086
Tmem167b	0.300393	0.0659159	0.11	0.086
Prune1	0.300393	0.0659159	0.123	0.078
Sp3os	0.300393	0.0659159	0.123	0.078
Gm44151	0.300393	0.0659159	0.123	0.078
Mospd1	0.300393	0.0659159	0.123	0.086
Mrpl39	0.300393	0.0659159	0.137	0.086
Uchl3	0.51016	0.0658119	0.342	0.293
Arhgef26	0.248967	0.0654919	0.11	0.052
Tmem69	0.248967	0.0654919	0.11	0.052
Cnksr2	0.507585	0.0654919	0.315	0.233
Rab18	0.507585	0.0654919	0.301	0.25
Tab2	0.507585	0.0654919	0.274	0.302
Arhgap44	0.539816	0.0652274	0.521	0.379
Hsd17b12	0.504465	0.06516	0.301	0.267
Ost4	0.500701	0.0648154	0.219	0.259
Vapa	0.545389	0.0648154	0.384	0.371
Sumo1	0.54539	0.0648154	0.438	0.379
Slc25a4	0.506731	0.0646738	0.466	0.474
Slc6a15	0.496174	0.0644574	0.219	0.224
Snd1	0.541729	0.0643841	0.479	0.345
Rwdd1	0.490729	0.0640851	0.192	0.172
Irf2bpl	0.490729	0.0640851	0.205	0.207
Adra1a	0.490729	0.0640851	0.233	0.198
Stau1	0.49073	0.0640851	0.315	0.198
Capza2	0.551817	0.0638286	0.425	0.397
Glrb	0.551818	0.0638286	0.452	0.414
Cdk12	0.54238	0.0637765	0.37	0.353
Sos2	0.484172	0.0636978	0.219	0.207
Mapk6	0.484172	0.0636978	0.233	0.207
Pank1	0.484172	0.0636978	0.288	0.216
Cdk14	0.549965	0.0636411	0.521	0.379
Camk2d	0.543302	0.0634981	0.63	0.474
Ptchd1	0.476246	0.0632944	0.233	0.147
Rgs20	0.476247	0.0632944	0.205	0.172
Arl6ip4	0.476247	0.0632944	0.219	0.19
Dpp8	0.476247	0.0632944	0.288	0.224
Adcy2	0.556343	0.0630161	0.397	0.328
Fgf1	0.466613	0.062874	0.137	0.181
Mid1ip1	0.466614	0.062874	0.178	0.164
Slc16a2	0.466615	0.062874	0.219	0.172
Idh3a	0.542054	0.0627877	0.315	0.284
Ralgps2	0.542054	0.0627877	0.384	0.293
Pds5b	0.557775	0.0627298	0.493	0.397
Acadsb	0.559159	0.0624354	0.493	0.405
Nek10	0.454814	0.0624354	0.178	0.155
Kdm5c	0.454814	0.0624354	0.205	0.19
Ptprt	0.544836	0.0624354	0.479	0.448
Scaf8	0.560492	0.0621323	0.466	0.405
Nt5dc3	0.540657	0.0620706	0.301	0.25
Pcgf5	0.540658	0.0620706	0.329	0.284
Ppp2r2b	0.496547	0.0620441	0.712	0.543
Pgam5	0.4402	0.0619774	0.164	0.164
Vps13c	0.561764	0.0618203	0.493	0.422
Mark1	0.539494	0.0616929	0.329	0.276
Pbx1	0.50407	0.0614989	0.671	0.526
Kbtbd2	0.421845	0.0614989	0.123	0.129
Fbxo2	0.421845	0.0614989	0.137	0.112
Cr1l	0.421845	0.0614989	0.178	0.103
Dok5	0.421845	0.0614989	0.151	0.112
Mgat2	0.421846	0.0614989	0.151	0.129
Poc5	0.421846	0.0614989	0.178	0.129
Ccdc149	0.421846	0.0614989	0.205	0.129
Mfap1b	0.421846	0.0614989	0.205	0.138
Ier3ip1	0.562969	0.0614989	0.329	0.293
Leprotl1	0.537953	0.0613013	0.233	0.25
Lonp2	0.537953	0.0613013	0.342	0.31
Auts2	0.450348	0.0612012	0.671	0.578
Fabp5	0.569216	0.0610711	0.384	0.379
Cetn4	0.398358	0.0609982	0.123	0.095
Kars	0.398358	0.0609982	0.137	0.095
Efcab10	0.398358	0.0609982	0.123	0.103
Gm5820	0.398358	0.0609982	0.151	0.095
Ube3b	0.398358	0.0609982	0.151	0.112
Heca	0.398358	0.0609982	0.164	0.112
Anapc11	0.535969	0.0608953	0.192	0.224
Amotl1	0.53597	0.0608953	0.288	0.224
Herc2	0.571099	0.0607765	0.575	0.397
Nme2	0.544899	0.0606674	0.37	0.431
Mapre2	0.572965	0.0604739	0.438	0.466
Hnrnpa0	0.56609	0.0604739	0.329	0.293
1600010M07Rik	0.367561	0.0604739	0.11	0.069
Plpp4	0.367562	0.0604739	0.11	0.086
Ccnd2	0.367562	0.0604739	0.11	0.078
Lypla1	0.367562	0.0604739	0.123	0.086
Ippk	0.367562	0.0604739	0.123	0.086
Lonrf1	0.367562	0.0604739	0.137	0.086
Lrrc20	0.367562	0.0604739	0.137	0.103
4933434E20Rik	0.533467	0.0604739	0.288	0.25
Spire1	0.566926	0.0601103	0.411	0.371
Gm16105	0.530346	0.0600362	0.288	0.19
Slc35e1	0.325879	0.0599242	0.11	0.06
Cdc34	0.325879	0.0599242	0.11	0.069
Ing3	0.325879	0.0599242	0.123	0.069
Cep83os	0.325879	0.0599242	0.123	0.069
Tmem74b	0.325879	0.0599242	0.11	0.078
Nckap5	0.567635	0.059735	0.274	0.267
Ccdc124	0.526484	0.0595814	0.247	0.181
Cript	0.526484	0.0595814	0.205	0.241
Cdkl2	0.526484	0.0595814	0.219	0.198
Ttll11	0.526484	0.0595814	0.233	0.207
Atp6v1g1	0.578436	0.0595149	0.329	0.319
Smurf1	0.521724	0.0591083	0.247	0.19
Skil	0.521724	0.0591083	0.247	0.198
Ndufa3	0.578205	0.0589464	0.384	0.457
Sv2a	0.540517	0.0586518	0.589	0.56
Cldnd1	0.515863	0.0586159	0.26	0.216
Zeb2	0.568794	0.0585319	0.205	0.207
Ccdc50	0.568821	0.0585319	0.356	0.302
Psmc6	0.568817	0.058103	0.301	0.259
Ncoa4	0.508631	0.058103	0.233	0.164
Tbcel	0.508631	0.058103	0.274	0.172
Znrd2	0.499665	0.0575681	0.151	0.129
4930555F03Rik	0.499665	0.0575681	0.178	0.147
1110059E24Rik	0.499666	0.0575681	0.233	0.147
Lyrm9	0.499666	0.0575681	0.192	0.164
Letm1	0.499666	0.0575681	0.233	0.172
Hacd1	0.568011	0.0571987	0.301	0.25
Cpd	0.568011	0.0571987	0.384	0.31
Msi2	0.57855	0.0567217	0.644	0.509
Kcnk9	0.567113	0.0567217	0.247	0.172
Atp13a3	0.567116	0.0567217	0.356	0.284
Gsk3b	0.57207	0.0566091	0.589	0.603
Utp11	0.474298	0.056427	0.164	0.112
Tmem266	0.474298	0.056427	0.151	0.147
Polr3a	0.474298	0.056427	0.178	0.121
Ufm1	0.474298	0.056427	0.178	0.129
Timm17b	0.474298	0.056427	0.205	0.121
Tmem11	0.474298	0.056427	0.164	0.155
Dcun1d3	0.474298	0.056427	0.178	0.155
Gabarapl1	0.594283	0.056427	0.493	0.362
Snca	0.592641	0.0560821	0.247	0.345
Rab11b	0.59265	0.0560821	0.411	0.31
Gbe1	0.456089	0.0558175	0.082	0.112
Tom1l1	0.456103	0.0558175	0.164	0.112
Rbfa	0.456103	0.0558175	0.192	0.112
Mtm1	0.456103	0.0558175	0.151	0.138
Pcdh10	0.603335	0.0555817	0.37	0.362
Zbtb8os	0.432211	0.0551796	0.137	0.086
Tbc1d2b	0.432211	0.0551796	0.151	0.103
Cyp4x1	0.432211	0.0551796	0.164	0.103
Lrrc8a	0.432211	0.0551796	0.151	0.112
Gart	0.432211	0.0551796	0.164	0.112
Phyh	0.561663	0.0551796	0.178	0.198
Bri3	0.594954	0.0551796	0.26	0.276
Grin2b	0.538865	0.0548493	0.753	0.647
Rbbp4	0.595911	0.0547054	0.274	0.31
Cnst	0.399884	0.0545112	0.11	0.052
Gm45321	0.399885	0.0545112	0.11	0.078
Susd1	0.399885	0.0545112	0.123	0.078
Flrt1	0.399885	0.0545112	0.11	0.086
Jdp2	0.399885	0.0545112	0.137	0.086
Tmem138	0.399885	0.0545112	0.137	0.086
Sh3pxd2a	0.399885	0.0545112	0.123	0.095
Cep85	0.399885	0.0545112	0.137	0.095
Dync1i2	0.587123	0.0544622	0.616	0.509
Bend6	0.609609	0.0543391	0.438	0.362
Trappc4	0.596705	0.0542149	0.247	0.207
Ift22	0.55466	0.0540476	0.151	0.19
Cggbp1	0.55467	0.0540476	0.164	0.224
Commd6	0.554671	0.0540476	0.233	0.155
Erg28	0.554672	0.0540476	0.233	0.198
Cdyl2	0.554672	0.0540476	0.219	0.241
Fam3c	0.554672	0.0540476	0.247	0.224
Gnas	0.421522	0.0538784	0.753	0.75
Polh	0.35431	0.0538101	0.11	0.06
Smim10l2a	0.35431	0.0538101	0.11	0.069
Ppp1r16b	0.549676	0.0534466	0.192	0.19
Ptpn1	0.549678	0.0534466	0.219	0.198
Ccdc59	0.543338	0.0528203	0.178	0.19
Sri	0.543339	0.0528203	0.219	0.181
Rnf32	0.543339	0.0528203	0.26	0.19
Stambpl1	0.543339	0.0528203	0.233	0.224
Ndufb10	0.623225	0.0526918	0.384	0.379
Zc2hc1a	0.597857	0.0526365	0.315	0.276
Eif3d	0.535268	0.052167	0.137	0.181
Nup50	0.53527	0.052167	0.192	0.147
Rbm18	0.53527	0.052167	0.219	0.172
Cdk5r1	0.619313	0.0519993	0.356	0.302
Dynlrb1	0.627149	0.051943	0.329	0.302
Rbbp6	0.62715	0.051943	0.452	0.336
Shroom2	0.524928	0.0514851	0.123	0.155
Srp54a	0.52493	0.0514851	0.151	0.138
Echdc1	0.52493	0.0514851	0.178	0.155
Cct2	0.621069	0.0514851	0.26	0.302
Ap1g1	0.62107	0.0514851	0.342	0.362
Tcerg1	0.62107	0.0514851	0.37	0.328
Ndufb2	0.629351	0.0511327	0.315	0.414
Mttp	0.596215	0.0508762	0.301	0.216
Gm49336	0.596215	0.0508762	0.288	0.207
Sox4	0.51152	0.0507725	0.11	0.147
Kif6	0.51152	0.0507725	0.151	0.103
Gpr155	0.511521	0.0507725	0.123	0.129
Tmem126b	0.511521	0.0507725	0.137	0.121
0610010K14Rik	0.511522	0.0507725	0.151	0.121
Senp1	0.511522	0.0507725	0.164	0.129
Ppia	0.460498	0.0507061	0.589	0.647
Atp5e	0.608658	0.0504696	0.37	0.5
Srxn1	0.493823	0.0500271	0.123	0.103
Mfap1a	0.493823	0.0500271	0.137	0.103
Tex9	0.493823	0.0500271	0.164	0.112
Pdcd5	0.637171	0.0500271	0.233	0.284
Ssu72	0.625742	0.0498353	0.247	0.293
Tuba1a	0.6168	0.0496643	0.425	0.431
Dnajb1	0.592594	0.0495855	0.137	0.207
Fyco1	0.592608	0.0495855	0.247	0.233
Sestd1	0.592608	0.0495855	0.288	0.216
Rrn3	0.592608	0.0495855	0.274	0.224
Frmd4a	0.499878	0.0495511	0.726	0.638
Prdx2	0.644383	0.0492466	0.397	0.362
Tmem62	0.469855	0.0492466	0.137	0.078
E2f6	0.469855	0.0492466	0.123	0.086
Gm11418	0.469855	0.0492466	0.123	0.103
Igf2bp3	0.469855	0.0492466	0.137	0.103
Zfp605	0.469855	0.0492466	0.137	0.103
Atp6v1a	0.636646	0.0492466	0.575	0.474
Npy2r	0.589673	0.0489008	0.123	0.147
Grpel1	0.589684	0.0489008	0.178	0.19
Dennd4c	0.589685	0.0489008	0.247	0.19
Afg3l2	0.589685	0.0489008	0.233	0.207
A530058N18Rik	0.589685	0.0489008	0.26	0.216
Dnajc15	0.628158	0.0486367	0.315	0.276
Rtn4rl1	0.436179	0.0484285	0.11	0.069
Usp38	0.436179	0.0484285	0.11	0.069
Zfp763	0.436179	0.0484285	0.123	0.069
Bloc1s4	0.436179	0.0484285	0.11	0.086
Ikzf5	0.436179	0.0484285	0.123	0.078
Smox	0.436179	0.0484285	0.123	0.078
Rab1a	0.644534	0.0484285	0.356	0.302
Zfp428	0.585756	0.0481875	0.205	0.172
Cab39l	0.585756	0.0481875	0.26	0.207
Ank	0.62907	0.0480045	0.301	0.241
Snx30	0.629071	0.0480045	0.342	0.319
Clcn3	0.653809	0.0480045	0.534	0.414
Krtcap2	0.646925	0.0478609	0.288	0.31
Kdm5b	0.646926	0.0478609	0.384	0.353
Med29	0.58054	0.0474439	0.137	0.164
Mtmr4	0.580542	0.0474439	0.178	0.155
Rps27l	0.629734	0.0473487	0.233	0.216
Prpf38b	0.629734	0.0473487	0.315	0.241
Otp	0.64924	0.0472744	0.164	0.19
Ptpmt1	0.573647	0.0466681	0.137	0.147
Zfp467	0.573648	0.0466681	0.192	0.147
Naa60	0.573648	0.0466681	0.205	0.155
Prex2	0.573648	0.0466681	0.233	0.147
Malsu1	0.573648	0.0466681	0.178	0.164
Nf2	0.573648	0.0466681	0.178	0.19
Fem1c	0.573648	0.0466681	0.192	0.164
Plekhb2	0.660534	0.0466681	0.397	0.362
Gcc2	0.651568	0.0466681	0.411	0.267
Hdac4	0.651568	0.0466681	0.384	0.328
Thsd4	0.630096	0.0466681	0.329	0.224
Rpl37a	0.485521	0.0465631	0.74	0.853
Mras	0.630089	0.045961	0.315	0.259
Me2	0.564501	0.0458578	0.137	0.155
Smim15	0.564501	0.0458578	0.137	0.138
Ccdc91	0.564501	0.0458578	0.178	0.129
Fam228b	0.564501	0.0458578	0.205	0.121
Wfs1	0.564501	0.0458578	0.178	0.138
Oat	0.564501	0.0458578	0.192	0.129
Rbfox2	0.659888	0.0455971	0.616	0.509
Thsd7b	0.671745	0.045341	0.425	0.353
Ube2d1	0.62963	0.0452261	0.301	0.181
Mrpl42	0.62963	0.0452261	0.219	0.224
Tmeff1	0.629631	0.0452261	0.247	0.233
Maml2	0.673504	0.0450893	0.356	0.371
Atp5md	0.603955	0.0450704	0.507	0.56
Cox10	0.552239	0.0450107	0.137	0.112
Vwa3a	0.552239	0.0450107	0.137	0.121
Nelfe	0.552239	0.0450107	0.151	0.121
Pot1a	0.552239	0.0450107	0.178	0.121
Fam118a	0.552239	0.0450107	0.151	0.138
Bola2	0.669503	0.0449239	0.288	0.293
Phactr3	0.669504	0.0449239	0.452	0.371
Trhde	0.65798	0.0447198	0.192	0.25
4931406P16Rik	0.628609	0.0444615	0.274	0.216
Hivep2	0.674561	0.0443049	0.507	0.474
Ubb	0.500223	0.0441551	0.575	0.603
Pum3	0.535492	0.0441244	0.11	0.112
Tmem14a	0.535492	0.0441244	0.11	0.112
Zfx	0.535492	0.0441244	0.151	0.095
Yipf6	0.535492	0.0441244	0.151	0.112
Ift80	0.535492	0.0441244	0.151	0.121
Rpl28	0.642558	0.0440849	0.575	0.552
Polr2l	0.65991	0.0440233	0.205	0.241
Polr2m	0.659911	0.0440233	0.26	0.241
Ccdc85a	0.678016	0.043881	0.507	0.422
Dad1	0.682387	0.0436656	0.397	0.414
Mpzl1	0.626879	0.0436656	0.192	0.172
Luzp1	0.626879	0.0436656	0.178	0.181
1500009C09Rik	0.626879	0.0436656	0.205	0.198
Ube2e3	0.626879	0.0436656	0.233	0.207
Cetn2	0.661684	0.0433012	0.219	0.19
Gatad1	0.661686	0.0433012	0.233	0.267
St8sia4	0.661686	0.0433012	0.315	0.259
Rpap1	0.511934	0.0431959	0.11	0.078
Casp2	0.511934	0.0431959	0.11	0.095
2810006K23Rik	0.511934	0.0431959	0.137	0.086
Prim2	0.511934	0.0431959	0.123	0.086
Intu	0.511934	0.0431959	0.123	0.095
Snrnp25	0.511934	0.0431959	0.123	0.095
Sdhaf3	0.511934	0.0431959	0.123	0.095
Zgpat	0.511934	0.0431959	0.123	0.095
Nudt2	0.511934	0.0431959	0.137	0.095
Pura	0.67785	0.0430837	0.493	0.474
Pafah1b1	0.663477	0.0428765	0.644	0.612
Sptssa	0.624243	0.0428362	0.192	0.147
Lrrc8b	0.624243	0.0428362	0.178	0.172
Ica1l	0.624243	0.0428362	0.247	0.181
Tex10	0.624243	0.0428362	0.247	0.19
Egln1	0.624243	0.0428362	0.219	0.224
Bcap29	0.663268	0.042552	0.192	0.241
Gm16286	0.663275	0.042552	0.247	0.25
Rmdn1	0.663275	0.042552	0.301	0.267
Ufd1	0.663275	0.042552	0.288	0.267
Atp5j2	0.660052	0.0423518	0.384	0.5
1700025G04Rik	0.690663	0.0421313	0.411	0.379
Pigyl	0.620427	0.0419713	0.178	0.181
Dnajc18	0.664636	0.041774	0.288	0.198
Chtop	0.664636	0.041774	0.26	0.233
S100pbp	0.664636	0.041774	0.274	0.233
Dhx57	0.664636	0.041774	0.342	0.233
Akap17b	0.664636	0.041774	0.342	0.241
Ldha	0.684391	0.0416148	0.205	0.259
Umad1	0.694203	0.0414837	0.411	0.319
Bdnf	0.615033	0.0410685	0.11	0.112
Cdh9	0.615036	0.0410685	0.164	0.129
Cfap97	0.615036	0.0410685	0.164	0.147
Paics	0.615036	0.0410685	0.192	0.138
Kcnab2	0.615037	0.0410685	0.219	0.138
Ctps	0.615037	0.0410685	0.178	0.147
Gna12	0.615037	0.0410685	0.219	0.147
Wwc2	0.615037	0.0410685	0.205	0.155
Cdh2	0.695393	0.0410141	0.534	0.483
Dpysl2	0.661298	0.0409974	0.63	0.552
Eif1a	0.665711	0.0409657	0.205	0.233
Tsnax	0.665712	0.0409657	0.274	0.207
Lemd3	0.665712	0.0409657	0.288	0.259
Usp47	0.697779	0.0408153	0.356	0.302
Eif5a	0.706634	0.0401252	0.342	0.328
Tprgl	0.690195	0.0401252	0.274	0.284
Hspa4	0.690196	0.0401252	0.288	0.267
Cbln1	0.666416	0.0401252	0.11	0.155
Pithd1	0.666428	0.0401252	0.164	0.181
Ttc33	0.66643	0.0401252	0.247	0.19
Cemip	0.607489	0.0401252	0.164	0.121
Psmd10	0.607489	0.0401252	0.151	0.129
Timmdc1	0.607489	0.0401252	0.192	0.121
Mrpl35	0.607489	0.0401252	0.164	0.129
Vps26c	0.607489	0.0401252	0.178	0.138
Crkl	0.607489	0.0401252	0.178	0.155
Fkbp3	0.706473	0.0396666	0.384	0.388
Ube2w	0.710566	0.0394726	0.37	0.353
Arpp19	0.705033	0.0394122	0.329	0.328
Atxn7l1	0.705033	0.0394122	0.356	0.302
Ogdhl	0.693005	0.0393396	0.233	0.224
Tnpo2	0.693006	0.0393396	0.342	0.224
Zrsr2	0.666693	0.0392506	0.192	0.155
Abcb7	0.666694	0.0392506	0.233	0.181
Pak2	0.666694	0.0392506	0.26	0.181
Sp3	0.666694	0.0392506	0.219	0.198
Vcpip1	0.666694	0.0392506	0.233	0.207
Garem1	0.666694	0.0392506	0.274	0.19
Mok	0.596875	0.0391388	0.137	0.112
Pcyt1a	0.596875	0.0391388	0.137	0.129
Klhl11	0.596875	0.0391388	0.164	0.112
Dvl3	0.596875	0.0391388	0.137	0.138
Stip1	0.714559	0.0387998	0.356	0.284
Ube2d2a	0.714559	0.0387998	0.37	0.371
Psenen	0.70871	0.0386753	0.288	0.267
Edf1	0.71936	0.0385249	0.384	0.362
Mlec	0.695734	0.0385249	0.247	0.19
Ndufaf2	0.695735	0.0385249	0.315	0.259
Borcs7	0.666374	0.0383397	0.205	0.155
Bbs4	0.666374	0.0383397	0.192	0.164
5330438D12Rik	0.666374	0.0383397	0.219	0.172
Prr7	0.666374	0.0383397	0.219	0.19
Prmt7	0.666374	0.0383397	0.247	0.198
Wrn	0.666374	0.0383397	0.247	0.207
Ftl1	0.72105	0.038106	0.397	0.457
Gtf2ird2	0.581694	0.038106	0.096	0.112
Utp6	0.581694	0.038106	0.11	0.086
Tspyl3	0.581694	0.038106	0.11	0.112
Trmt10b	0.581694	0.038106	0.151	0.086
Zfp81	0.581694	0.038106	0.123	0.095
Slc15a4	0.581694	0.038106	0.123	0.095
Mettl5	0.581694	0.038106	0.123	0.103
Mlycd	0.581694	0.038106	0.123	0.112
Tfpt	0.581694	0.038106	0.137	0.112
Plxna4	0.718461	0.0378699	0.562	0.483
Pfdn6	0.698357	0.0376793	0.247	0.241
Ranbp17	0.698357	0.0376793	0.301	0.241
Znrf3	0.698357	0.0376793	0.315	0.267
Ubxn4	0.722741	0.0373902	0.37	0.345
Sos1	0.722741	0.0373902	0.397	0.328
Mrpl54	0.665287	0.0373902	0.123	0.164
Ptbp3	0.66529	0.0373902	0.205	0.198
Ints8	0.66529	0.0373902	0.192	0.19
Kantr	0.716149	0.0371243	0.288	0.25
Pknox1	0.559263	0.0370238	0.11	0.078
Sat2	0.559263	0.0370238	0.123	0.078
Iqgap2	0.559263	0.0370238	0.123	0.078
Dclk3	0.559263	0.0370238	0.11	0.086
Gm17231	0.559263	0.0370238	0.11	0.086
Foxn2	0.559263	0.0370238	0.11	0.086
Arl6ip6	0.559263	0.0370238	0.11	0.086
Sumf2	0.559263	0.0370238	0.11	0.086
Lrig1	0.559263	0.0370238	0.11	0.095
Ltv1	0.559263	0.0370238	0.123	0.086
Pigf	0.559263	0.0370238	0.123	0.086
Nudt18	0.559263	0.0370238	0.123	0.086
Rap1b	0.700841	0.036801	0.26	0.241
Ube2i	0.700841	0.036801	0.26	0.233
Slc24a2	0.716568	0.0367195	0.562	0.448
4932438A13Rik	0.730103	0.0366955	0.507	0.466
Slc1a3	0.726934	0.0366513	0.37	0.328
Lrmda	0.663188	0.0363997	0.137	0.147
Psme2	0.663188	0.0363997	0.164	0.129
Ttc1	0.663188	0.0363997	0.192	0.138
Epb41l5	0.663189	0.0363997	0.219	0.155
Rnf11	0.733722	0.0362435	0.37	0.388
Klhl32	0.731198	0.0358882	0.384	0.336
Chchd3	0.731198	0.0358882	0.438	0.336
Med31	0.703143	0.0358882	0.219	0.224
Scaper	0.740642	0.0355759	0.479	0.448
Limk1	0.659697	0.0353654	0.137	0.112
Efl1	0.659697	0.0353654	0.192	0.138
Hdgfl3	0.742523	0.0352139	0.425	0.362
Nop10	0.742737	0.0350524	0.288	0.233
Cops5	0.705207	0.0349388	0.274	0.216
Tacc1	0.742731	0.0347893	0.342	0.31
Sfmbt1	0.727461	0.034584	0.384	0.241
Tagln3	0.747107	0.0344787	0.397	0.397
Bdp1	0.739953	0.0342843	0.356	0.302
Ndufv2	0.749707	0.0342843	0.329	0.353
Ldlrad4	0.749707	0.0342843	0.507	0.353
4930517O19Rik	0.654248	0.0342843	0.151	0.121
1810030O07Rik	0.654248	0.0342843	0.137	0.147
Ckap4	0.654248	0.0342843	0.164	0.138
Zfyve1	0.654248	0.0342843	0.164	0.138
Mocs2	0.706956	0.0339504	0.164	0.181
Vps37a	0.706956	0.0339504	0.219	0.233
Fabp3	0.706956	0.0339504	0.123	0.164
Helz	0.75182	0.0338059	0.411	0.362
Ccnc	0.731244	0.0336738	0.315	0.293
Tom1l2	0.754374	0.0336119	0.548	0.388
Gpr158	0.741466	0.0335526	0.616	0.534
Eif3e	0.744449	0.0334409	0.288	0.267
Dpysl3	0.744449	0.0334409	0.329	0.293
Gulp1	0.645923	0.0331533	0.11	0.103
Fancl	0.645923	0.0331533	0.123	0.112
Gab1	0.645924	0.0331533	0.137	0.121
Ell2	0.645924	0.0331533	0.137	0.121
3110082I17Rik	0.645924	0.0331533	0.137	0.121
Bckdk	0.645924	0.0331533	0.164	0.112
Chst8	0.645924	0.0331533	0.164	0.112
Ndufaf6	0.645924	0.0331533	0.164	0.121
Gtf2e2	0.645924	0.0331533	0.151	0.129
Arhgap24	0.756617	0.0330705	0.384	0.353
Ube2z	0.708287	0.0329207	0.192	0.181
Cdk5rap2	0.708287	0.0329207	0.205	0.181
Tfdp1	0.708287	0.0329207	0.233	0.172
Nfatc3	0.708287	0.0329207	0.205	0.198
Myrip	0.735014	0.0327289	0.247	0.241
Spryd3	0.735014	0.0327289	0.315	0.241
Syncrip	0.735014	0.0327289	0.301	0.276
St18	0.735014	0.0327289	0.123	0.19
Snapc1	0.749028	0.0325679	0.342	0.25
Auh	0.749028	0.0325679	0.315	0.276
Rit2	0.732372	0.0321635	0.699	0.56
Diaph3	0.633142	0.0319686	0.096	0.112
Mettl23	0.633142	0.0319686	0.096	0.103
Med26	0.633142	0.0319686	0.096	0.103
Soga1	0.633143	0.0319686	0.11	0.086
Elk1	0.633143	0.0319686	0.11	0.095
Cfap47	0.633143	0.0319686	0.123	0.086
Ubald2	0.633143	0.0319686	0.123	0.086
Ino80b	0.633143	0.0319686	0.137	0.086
Plk2	0.633143	0.0319686	0.11	0.095
Ctdp1	0.633143	0.0319686	0.123	0.086
Magt1	0.633143	0.0319686	0.11	0.112
Nol8	0.633143	0.0319686	0.123	0.095
Tmem250-ps	0.633143	0.0319686	0.123	0.103
Noc3l	0.633143	0.0319686	0.123	0.103
Pnrc2	0.633143	0.0319686	0.123	0.103
Zxdb	0.633143	0.0319686	0.123	0.103
Alg13	0.633143	0.0319686	0.123	0.112
Rps8	0.622306	0.0318471	0.685	0.767
Gemin7	0.709051	0.0318471	0.164	0.172
Heatr5b	0.709051	0.0318471	0.247	0.164
Fam114a2	0.709051	0.0318471	0.205	0.164
1810026B05Rik	0.709051	0.0318471	0.205	0.19
Ppm1h	0.761928	0.0315927	0.384	0.302
Cntfr	0.742435	0.0307265	0.288	0.241
Zfat	0.709034	0.0307265	0.164	0.121
Ccdc34	0.709034	0.0307265	0.151	0.155
Ucp2	0.709034	0.0307265	0.137	0.129
Smim8	0.709034	0.0307265	0.151	0.164
Epb41l4a	0.709034	0.0307265	0.164	0.147
Cep19	0.709034	0.0307265	0.178	0.147
Pbdc1	0.709034	0.0307265	0.233	0.155
Alas1	0.612901	0.0307265	0.11	0.069
Ebp	0.612901	0.0307265	0.11	0.069
Adam17	0.612901	0.0307265	0.11	0.078
Wars2	0.612901	0.0307265	0.11	0.078
1110019D14Rik	0.612901	0.0307265	0.11	0.078
Mylip	0.612901	0.0307265	0.11	0.086
Dhdh	0.612901	0.0307265	0.11	0.086
Cpeb3	0.773021	0.0307265	0.548	0.388
S100b	0.758445	0.0307265	0.233	0.302
Znhit1	0.758448	0.0307265	0.301	0.25
Ndufs2	0.767007	0.0307265	0.329	0.267
Rtn1	0.630606	0.0305915	0.767	0.698
Ndufb1-ps	0.754827	0.0303287	0.493	0.474
Sub1	0.762487	0.0302824	0.425	0.405
Ndufs5	0.762489	0.0302824	0.466	0.457
Trio	0.772003	0.0302008	0.644	0.491
Dync1i1	0.776032	0.0301477	0.507	0.448
Cand1	0.763295	0.0297547	0.301	0.259
Ccnh	0.746028	0.0296645	0.274	0.224
Nfxl1	0.707912	0.029556	0.123	0.147
Nudt10	0.707912	0.029556	0.123	0.138
Eef1akmt1	0.707912	0.029556	0.137	0.129
Ccm2	0.707912	0.029556	0.178	0.121
Epb41l2	0.707913	0.029556	0.164	0.155
Mydgf	0.707913	0.029556	0.164	0.164
Pccb	0.707913	0.029556	0.164	0.164
Nras	0.707913	0.029556	0.178	0.164
Rps18	0.754808	0.0293009	0.562	0.526
Ndufa11	0.783172	0.0290382	0.356	0.379
Dscaml1	0.777558	0.0289038	0.26	0.267
Ppp2r2a	0.777558	0.0289038	0.329	0.293
Pin1	0.768235	0.0287462	0.219	0.25
Uso1	0.768235	0.0287462	0.288	0.31
Zfp236	0.749484	0.0285587	0.233	0.19
Yars	0.749484	0.0285587	0.219	0.207
Ufsp2	0.749484	0.0285587	0.219	0.216
Ndufa13	0.77569	0.0285168	0.507	0.543
Zrsr1	0.705174	0.028332	0.11	0.121
Baalc	0.705175	0.028332	0.151	0.112
2310010J17Rik	0.705175	0.028332	0.137	0.138
Rab33b	0.705175	0.028332	0.164	0.121
Tubg1	0.705175	0.028332	0.164	0.129
Fam160b1	0.705175	0.028332	0.164	0.138
Plxnc1	0.787871	0.0281526	0.315	0.345
Tomm22	0.783047	0.0279441	0.233	0.284
Stx7	0.783047	0.0279441	0.26	0.259
Hmgb1	0.792528	0.0278509	0.411	0.44
Rad21	0.773272	0.0276988	0.26	0.25
Satb1	0.752737	0.0274062	0.178	0.172
Rprd1b	0.752737	0.0274062	0.219	0.181
Itgb1	0.793571	0.0272375	0.315	0.302
Bet1l	0.699963	0.0270509	0.123	0.095
9330151L19Rik	0.699963	0.0270509	0.123	0.095
Ern1	0.699963	0.0270509	0.151	0.095
Sf3b4	0.699963	0.0270509	0.151	0.095
Dnah7a	0.699963	0.0270509	0.151	0.095
Fbxl15	0.699963	0.0270509	0.137	0.103
Rad52	0.699963	0.0270509	0.137	0.112
Kif1c	0.699963	0.0270509	0.151	0.121
Luzp2	0.796236	0.0269938	0.521	0.448
Ndn	0.786221	0.0266104	0.301	0.362
Polr2i	0.778406	0.0266104	0.26	0.216
Ubxn7	0.778406	0.0266104	0.247	0.267
Gmds	0.806262	0.0263481	0.438	0.414
Syt5	0.799439	0.0262915	0.274	0.302
Abraxas2	0.755685	0.026204	0.192	0.164
Zmat3	0.755685	0.026204	0.178	0.198
Smad5	0.755685	0.026204	0.192	0.181
Mxi1	0.755685	0.026204	0.219	0.181
Gm26917	0.807641	0.0261392	0.562	0.44
Adgrl2	0.807297	0.02605	0.356	0.336
Zfand3	0.807297	0.02605	0.384	0.371
Ocrl	0.807297	0.02605	0.479	0.379
Gclc	0.794513	0.0259191	0.26	0.302
Mical2	0.794513	0.0259191	0.315	0.276
Nbas	0.794513	0.0259191	0.315	0.328
Traf3ip1	0.690718	0.0257084	0.123	0.069
Obsl1	0.690718	0.0257084	0.11	0.078
Gm43713	0.690718	0.0257084	0.11	0.078
Arhgef33	0.690718	0.0257084	0.11	0.086
Ap4m1	0.690718	0.0257084	0.123	0.086
Prdm16	0.690718	0.0257084	0.11	0.103
Dpm3	0.807275	0.0257084	0.356	0.302
Mllt11	0.811909	0.0255463	0.329	0.336
B230209E15Rik	0.811909	0.0255463	0.397	0.379
Rufy1	0.783636	0.0254784	0.219	0.19
Ppm1g	0.783636	0.0254784	0.247	0.216
Ltn1	0.783636	0.0254784	0.301	0.241
Chrm2	0.805489	0.025313	0.301	0.216
Ddx3y	0.805489	0.025313	0.274	0.284
Asap2	0.805489	0.025313	0.356	0.25
Scai	0.813168	0.0251883	0.507	0.397
Atp5g1	0.807926	0.0251533	0.288	0.336
Filip1	0.75818	0.0249488	0.151	0.112
Stoml2	0.75818	0.0249488	0.123	0.147
Pdzd8	0.75818	0.0249488	0.192	0.121
Pptc7	0.75818	0.0249488	0.164	0.138
Serinc5	0.75818	0.0249488	0.164	0.164
Exoc6	0.75818	0.0249488	0.164	0.164
Pla2g12a	0.75818	0.0249488	0.178	0.155
Atl3	0.75818	0.0249488	0.164	0.172
Elob	0.791943	0.0249121	0.493	0.509
Zfp521	0.800517	0.0248499	0.247	0.25
Sec23a	0.800517	0.0248499	0.288	0.259
Fbxo21	0.800517	0.0248499	0.329	0.259
Klhl7	0.819201	0.0243002	0.452	0.388
Ppp1r1a	0.788956	0.0243002	0.178	0.207
Tceal6	0.788956	0.0243002	0.151	0.172
Smim11	0.788958	0.0243002	0.233	0.216
Wdr61	0.788958	0.0243002	0.26	0.224
Coa3	0.811738	0.0243002	0.26	0.241
Gclm	0.806724	0.0237401	0.247	0.259
Cacul1	0.806724	0.0237401	0.288	0.276
Igsf9b	0.806724	0.0237401	0.288	0.284
1700030K09Rik	0.759986	0.0236371	0.123	0.138
Ppp2r5a	0.759987	0.0236371	0.164	0.121
Trappc2	0.759987	0.0236371	0.164	0.129
Adam10	0.825407	0.0233845	0.411	0.328
Dcaf12l1	0.818203	0.0232514	0.192	0.284
Cap2	0.818204	0.0232514	0.37	0.233
Map4k5	0.818204	0.0232514	0.342	0.276
Bbip1	0.818204	0.0232514	0.315	0.319
Mapkap1	0.818204	0.0232514	0.356	0.31
Syf2	0.794363	0.0230729	0.178	0.181
Akap13	0.794363	0.0230729	0.219	0.172
Ndufc1	0.82309	0.0229334	0.411	0.405
Bod1l	0.826119	0.0228213	0.329	0.328
Sesn1	0.813154	0.0225872	0.342	0.224
Eef1b2	0.834593	0.0222649	0.37	0.336
Gnl3l	0.834595	0.0222649	0.438	0.397
Diras2	0.760714	0.0222649	0.11	0.129
Hist1h2bc	0.760714	0.0222649	0.11	0.138
Mid1	0.760714	0.0222649	0.123	0.095
Trmt10a	0.760714	0.0222649	0.151	0.103
Als2	0.760714	0.0222649	0.137	0.121
Zfp74	0.760714	0.0222649	0.137	0.138
Tmem64	0.760714	0.0222649	0.151	0.129
Rhof	0.760714	0.0222649	0.151	0.129
Reps1	0.824907	0.0221645	0.384	0.328
Osbpl9	0.837433	0.0220536	0.493	0.5
Ndufb6	0.83282	0.0217934	0.233	0.241
Aimp1	0.832821	0.0217934	0.26	0.276
Bbx	0.832822	0.0217934	0.274	0.267
D10Wsu102e	0.799837	0.0217934	0.178	0.19
2810001G20Rik	0.799837	0.0217934	0.178	0.19
Ugp2	0.819832	0.0213887	0.233	0.233
Bmpr1a	0.831873	0.0210375	0.301	0.31
Vamp2	0.8418	0.0209455	0.397	0.397
Impad1	0.845385	0.0209097	0.356	0.371
P2ry12	0.75967	0.0208281	0.068	0.103
C030017B01Rik	0.759673	0.0208281	0.082	0.112
Gusb	0.759674	0.0208281	0.096	0.112
Gm33680	0.759674	0.0208281	0.11	0.086
Pdzd11	0.759674	0.0208281	0.11	0.095
Map3k1	0.759674	0.0208281	0.11	0.095
Zfp180	0.759674	0.0208281	0.11	0.095
C1galt1c1	0.759674	0.0208281	0.123	0.095
Ptrh2	0.759674	0.0208281	0.123	0.103
Acvr2b	0.759674	0.0208281	0.137	0.103
Ginm1	0.759674	0.0208281	0.137	0.112
Tmlhe	0.759674	0.0208281	0.137	0.112
Psmf1	0.759674	0.0208281	0.137	0.112
Synpr	0.839768	0.0207298	0.329	0.276
Rpl36	0.797769	0.0205275	0.644	0.716
Socs6	0.805349	0.0204582	0.178	0.155
Nr2f1	0.805349	0.0204582	0.178	0.164
Msra	0.805349	0.0204582	0.164	0.181
Bclaf3	0.805349	0.0204582	0.205	0.181
Tbc1d5	0.849059	0.0202165	0.425	0.388
Nedd4	0.841738	0.0201841	0.63	0.543
Fam81a	0.826785	0.0201418	0.164	0.224
Cachd1	0.839131	0.019868	0.247	0.233
Wwp1	0.839131	0.019868	0.274	0.293
Crebrf	0.853828	0.0198052	0.452	0.397
Uty	0.846981	0.0196288	0.342	0.276
Pakap	0.856249	0.0194683	0.493	0.422
Trmt112	0.852252	0.019418	0.247	0.267
2810032G03Rik	0.755526	0.0193218	0.11	0.086
Gm19951	0.755526	0.0193218	0.11	0.086
Hnrnpa1	0.856907	0.0193218	0.37	0.422
Ube2n	0.8559	0.0192309	0.356	0.336
Cnot4	0.858458	0.0190636	0.452	0.44
Atp5g3	0.851081	0.0190636	0.425	0.414
Mturn	0.810849	0.0190636	0.164	0.121
Usp54	0.81085	0.0190636	0.137	0.164
Pex3	0.81085	0.0190636	0.137	0.164
Fnip2	0.81085	0.0190636	0.151	0.172
Timm29	0.81085	0.0190636	0.192	0.138
Narf	0.81085	0.0190636	0.178	0.147
Kdm3b	0.81085	0.0190636	0.178	0.147
Rpl24	0.811672	0.0190168	0.63	0.629
Pttg1	0.83405	0.0188435	0.219	0.19
Rars	0.83405	0.0188435	0.192	0.216
Taf2	0.83405	0.0188435	0.233	0.19
Brcc3	0.83405	0.0188435	0.219	0.207
Agpat5	0.83405	0.0188435	0.219	0.25
Map3k13	0.83405	0.0188435	0.233	0.207
Pikfyve	0.83405	0.0188435	0.233	0.216
Dok6	0.862284	0.0186537	0.493	0.44
Senp5	0.846717	0.0186537	0.315	0.241
Rngtt	0.854488	0.0184882	0.315	0.302
Specc1l	0.854488	0.0184882	0.342	0.319
Eif3h	0.859556	0.0183428	0.274	0.293
Shoc2	0.859556	0.0183428	0.329	0.31
Dnajc1	0.859556	0.0183428	0.384	0.336
Wdfy3	0.863031	0.0183428	0.521	0.517
Ephb1	0.865281	0.0180989	0.342	0.319
Ralgps1	0.865281	0.0180989	0.397	0.414
Irf2bp1	0.816245	0.0176056	0.151	0.103
Fancm	0.816245	0.0176056	0.123	0.138
Dennd2a	0.816245	0.0176056	0.164	0.121
Gm7854	0.816245	0.0176056	0.137	0.138
Acyp1	0.816245	0.0176056	0.151	0.129
Prkaa1	0.816245	0.0176056	0.164	0.121
Ankle2	0.816245	0.0176056	0.164	0.129
Tmtc3	0.816245	0.0176056	0.151	0.147
Tbc1d22a	0.816245	0.0176056	0.151	0.147
BC002059	0.816245	0.0176056	0.164	0.138
Fam124a	0.841668	0.0174907	0.192	0.172
Aatf	0.841669	0.0174907	0.192	0.207
Cxadr	0.841669	0.0174907	0.205	0.181
Rfc1	0.841669	0.0174907	0.205	0.198
Vps35l	0.862322	0.017306	0.342	0.276
Rufy3	0.86148	0.0171336	0.575	0.491
Prkg1	0.833506	0.0169887	0.685	0.569
Map7d2	0.874869	0.0169207	0.425	0.362
Impact	0.865973	0.0166108	0.534	0.509
Cib2	0.863049	0.0160797	0.164	0.198
Atp2b3	0.863049	0.0160797	0.247	0.224
Tmem200a	0.849694	0.0160797	0.164	0.172
Rab9	0.849694	0.0160797	0.164	0.164
Atxn3	0.849694	0.0160797	0.178	0.172
Atpaf1	0.849694	0.0160797	0.233	0.155
Med1	0.849694	0.0160797	0.205	0.155
Tatdn1	0.849694	0.0160797	0.178	0.19
4930570G19Rik	0.849694	0.0160797	0.192	0.181
Dyrk1a	0.880585	0.0160797	0.411	0.379
Tbrg1	0.821362	0.0160797	0.123	0.086
Zfp865	0.821363	0.0160797	0.137	0.095
Tcta	0.821363	0.0160797	0.11	0.112
Klhl28	0.821363	0.0160797	0.123	0.112
Trpc6	0.821363	0.0160797	0.123	0.112
Agbl3	0.821363	0.0160797	0.123	0.112
Ttc26	0.821363	0.0160797	0.123	0.129
Macrod1	0.821363	0.0160797	0.137	0.121
Xxylt1	0.821363	0.0160797	0.137	0.138
Oprm1	0.870522	0.0160797	0.288	0.267
Zfp318	0.870522	0.0160797	0.288	0.259
Pcbp1	0.887765	0.0150789	0.342	0.302
Eri3	0.887766	0.0150789	0.534	0.31
Hpcal4	0.885696	0.0149592	0.288	0.328
Slc2a3	0.88327	0.0148879	0.356	0.328
Klhl24	0.879133	0.014807	0.288	0.259
Thra	0.887007	0.0147622	0.575	0.517
Polr2j	0.871914	0.0147142	0.205	0.172
Ndufaf4	0.871914	0.0147142	0.205	0.216
Ankra2	0.871914	0.0147142	0.219	0.198
Tmem131l	0.871914	0.0147142	0.247	0.198
Scml4	0.871914	0.0147142	0.247	0.198
Rcor3	0.871914	0.0147142	0.274	0.224
Hddc2	0.858194	0.0146069	0.096	0.138
Nsrp1	0.858196	0.0146069	0.192	0.138
Gm14325	0.858196	0.0146069	0.151	0.147
Bicra	0.858196	0.0146069	0.178	0.164
Dnajb6	0.891429	0.0145466	0.466	0.431
Fkbp1b	0.825857	0.0144812	0.068	0.103
Lima1	0.825857	0.0144812	0.068	0.103
S1pr1	0.825857	0.0144812	0.082	0.103
Elmsan1	0.825858	0.0144812	0.11	0.086
Mrps18b	0.825858	0.0144812	0.11	0.086
Stk40	0.825858	0.0144812	0.11	0.086
Crcp	0.825858	0.0144812	0.11	0.086
Mterf2	0.825858	0.0144812	0.123	0.086
Slc22a15	0.825858	0.0144812	0.11	0.095
Lrrc14	0.825858	0.0144812	0.11	0.095
St8sia6	0.825858	0.0144812	0.123	0.086
Ercc3	0.825858	0.0144812	0.123	0.095
Zbtb18	0.825858	0.0144812	0.123	0.095
Rab39b	0.825858	0.0144812	0.123	0.095
Cyb561d2	0.825858	0.0144812	0.123	0.103
Skida1	0.825858	0.0144812	0.123	0.112
Kcnip1	0.893291	0.01441	0.466	0.414
Ldhb	0.893291	0.01441	0.452	0.466
Ube2m	0.895072	0.0141523	0.397	0.319
B230219D22Rik	0.894838	0.0139313	0.301	0.31
Samd4	0.894838	0.0139313	0.384	0.284
Acat1	0.893864	0.0138006	0.37	0.302
Arhgef28	0.891885	0.013653	0.219	0.259
Uba1	0.891885	0.013653	0.247	0.293
Setd7	0.888211	0.013485	0.26	0.276
Lrrc8d	0.888211	0.013485	0.274	0.241
Rpl39	0.853846	0.0134685	0.671	0.681
Kiz	0.881349	0.0132919	0.178	0.155
9530052E02Rik	0.867267	0.0130678	0.137	0.121
Id2	0.867267	0.0130678	0.123	0.155
Lsm14b	0.867267	0.0130678	0.164	0.121
Gm20300	0.867267	0.0130678	0.137	0.164
Itgb8	0.867267	0.0130678	0.151	0.164
Camk1g	0.867267	0.0130678	0.164	0.155
Apaf1	0.867267	0.0130678	0.164	0.147
Alg6	0.867267	0.0130678	0.178	0.147
Alg10b	0.867267	0.0130678	0.164	0.164
Pten	0.905004	0.0128046	0.493	0.474
Rimklb	0.902376	0.012602	0.342	0.241
Rmnd5a	0.902376	0.012602	0.329	0.319
Prr16	0.907636	0.0124909	0.301	0.319
Osbpl1a	0.900923	0.0123726	0.247	0.267
Psmc1	0.900925	0.0123726	0.288	0.267
Arpc1a	0.908826	0.0123104	0.342	0.379
Sept6	0.897827	0.0121108	0.247	0.224
Cblb	0.897827	0.0121108	0.26	0.233
Tcf7l2	0.909876	0.0121108	0.205	0.293
Zdhhc2	0.91072	0.0118889	0.384	0.388
Ift74	0.891464	0.0118093	0.164	0.181
Tsga10	0.891464	0.0118093	0.219	0.164
Glt1d1	0.891464	0.0118093	0.192	0.172
Pqbp1	0.891464	0.0118093	0.192	0.207
Rab21	0.911246	0.0116407	0.315	0.31
Rev1	0.911246	0.0116407	0.384	0.319
Nkain3	0.914447	0.0114582	0.438	0.336
Nol3	0.877031	0.0114582	0.137	0.078
Wbp1l	0.877032	0.0114582	0.11	0.129
Eif1ad	0.877032	0.0114582	0.11	0.121
Sipa1l2	0.877032	0.0114582	0.123	0.129
Zfp975	0.877032	0.0114582	0.137	0.121
Rwdd4a	0.877032	0.0114582	0.137	0.121
Thumpd1	0.877032	0.0114582	0.137	0.129
Tor1a	0.877032	0.0114582	0.137	0.138
Fstl1	0.877032	0.0114582	0.137	0.138
Pqlc1	0.877032	0.0114582	0.164	0.121
Rrp1b	0.877032	0.0114582	0.151	0.129
Eny2	0.911268	0.0113612	0.247	0.267
1810013L24Rik	0.911269	0.0113612	0.329	0.31
Adk	0.911269	0.0113612	0.356	0.302
Ube4b	0.916196	0.011301	0.493	0.448
Agps	0.910444	0.0110441	0.274	0.31
Nova1	0.920037	0.010808	0.493	0.448
Ccdc6	0.908065	0.0106814	0.26	0.216
Mtif2	0.908065	0.0106814	0.247	0.25
Sdha	0.920755	0.0106253	0.507	0.431
Hdgf	0.921919	0.0105486	0.438	0.414
Ptprm	0.920605	0.0104798	0.493	0.414
Zfp385b	0.919945	0.0104376	0.247	0.233
Ankrd28	0.919945	0.0104376	0.329	0.345
Usp3	0.902404	0.0102624	0.178	0.138
Phtf2	0.902404	0.0102624	0.178	0.181
Mark4	0.902404	0.0102624	0.192	0.172
Pip5k1b	0.920583	0.010076	0.356	0.284
Arhgef10	0.887671	0.00977287	0.082	0.112
Gsto1	0.887671	0.00977287	0.11	0.095
Ccdc167	0.887671	0.00977287	0.096	0.121
Vgll4	0.887671	0.00977287	0.096	0.121
Med16	0.887671	0.00977287	0.11	0.103
D6Wsu163e	0.887671	0.00977287	0.11	0.112
Pdgfc	0.887671	0.00977287	0.11	0.112
Ggct	0.887671	0.00977287	0.11	0.112
Nr4a1	0.887671	0.00977287	0.123	0.103
Adam9	0.887671	0.00977287	0.137	0.103
Acsf3	0.887671	0.00977287	0.123	0.112
Gyg	0.887671	0.00977287	0.123	0.112
Fastkd2	0.887671	0.00977287	0.123	0.112
Vps53	0.920507	0.0096649	0.301	0.302
Rbms1	0.927394	0.00959085	0.356	0.267
Slc6a11	0.927394	0.00959085	0.301	0.388
Ola1	0.929017	0.00919335	0.26	0.276
Ints6	0.929017	0.00919335	0.397	0.267
Fam162a	0.919036	0.00919335	0.192	0.19
Nudt4	0.919036	0.00919335	0.233	0.207
Tspan2	0.919036	0.00919335	0.123	0.19
Rps21	0.880979	0.00886882	0.808	0.905
Xrn2	0.930371	0.00874399	0.301	0.259
Hcfc2	0.914369	0.00864698	0.137	0.155
Dusp22	0.91437	0.00864698	0.164	0.147
Mphosph6	0.91437	0.00864698	0.164	0.147
Gstm6	0.91437	0.00864698	0.178	0.155
Ttc5	0.91437	0.00864698	0.192	0.172
Cul4a	0.91437	0.00864698	0.192	0.181
Gsdme	0.936213	0.00838535	0.397	0.31
N4bp2l2	0.936213	0.00838535	0.425	0.362
Lpin1	0.931195	0.00823188	0.274	0.19
Ufc1	0.931195	0.00823188	0.26	0.224
Phka1	0.931195	0.00823188	0.274	0.224
Usp40	0.931195	0.00823188	0.301	0.25
Nexmif	0.939057	0.00823188	0.438	0.422
Zfand5	0.93968	0.00809248	0.342	0.353
Rrad	0.899463	0.00800644	0.082	0.103
Mir9-3hg	0.899464	0.00800644	0.11	0.086
Leo1	0.899464	0.00800644	0.096	0.103
Tcp11l2	0.899464	0.00800644	0.11	0.095
Wiz	0.899464	0.00800644	0.11	0.095
Adprm	0.899464	0.00800644	0.11	0.095
Gm28375	0.899464	0.00800644	0.11	0.095
Pard6a	0.899464	0.00800644	0.11	0.103
Rab3b	0.930883	0.0076429	0.164	0.164
Dnajc21	0.930883	0.0076429	0.192	0.172
Tmem243	0.930883	0.0076429	0.192	0.216
Sbds	0.930883	0.0076429	0.205	0.19
Sec22a	0.930883	0.0076429	0.205	0.19
Foxo3	0.930883	0.0076429	0.205	0.198
Gm33228	0.930883	0.0076429	0.205	0.207
Mga	0.942474	0.0076429	0.493	0.414
Sdf4	0.942476	0.0076429	0.411	0.345
Gigyf2	0.944865	0.00742643	0.521	0.397
Glg1	0.946363	0.00724508	0.507	0.509
Epn2	0.945394	0.0071397	0.411	0.362
Polr2k	0.948013	0.00695835	0.315	0.276
Tns3	0.927653	0.00695835	0.11	0.129
1110038B12Rik	0.927653	0.00695835	0.123	0.155
Gnpda2	0.927653	0.00695835	0.123	0.129
Tmed5	0.927653	0.00695835	0.123	0.138
Pnpo	0.927653	0.00695835	0.137	0.138
Chrna7	0.927653	0.00695835	0.137	0.155
Zcchc9	0.927653	0.00695835	0.151	0.129
Yif1b	0.927653	0.00695835	0.151	0.164
Ebf1	0.942606	0.00674188	0.137	0.155
Fam104a	0.942607	0.00674188	0.178	0.19
Hnrnpul1	0.942608	0.00674188	0.205	0.224
Pnrc1	0.942608	0.00674188	0.219	0.259
Txndc17	0.948439	0.00657265	0.164	0.181
Cdc73	0.94844	0.00657265	0.342	0.293
Rad17	0.943797	0.00602608	0.164	0.181
Otud6b	0.943797	0.00602608	0.164	0.19
Cep83	0.943797	0.00602608	0.205	0.164
9630014M24Rik	0.951613	0.00592881	0.247	0.198
Pcbp3	0.951613	0.00592881	0.288	0.267
Slc4a4	0.95497	0.00585185	0.288	0.276
Fam222b	0.95497	0.00585185	0.397	0.319
Fam169a	0.95497	0.00585185	0.384	0.353
Foxn3	0.95746	0.0057378	0.466	0.345
Wdr6	0.960873	0.00519142	0.438	0.44
Magoh	0.954872	0.00519142	0.151	0.181
Banf1	0.954872	0.00519142	0.164	0.198
Morn2	0.954872	0.00519142	0.219	0.172
Tmem260	0.954872	0.00519142	0.219	0.207
Apoo	0.954872	0.00519142	0.247	0.198
Dusp3	0.954872	0.00519142	0.233	0.241
Wipf2	0.954872	0.00519142	0.247	0.241
Abhd6	0.954872	0.00519142	0.26	0.241
Adgrv1	0.9427	0.00519142	0.082	0.103
Zbtb41	0.9427	0.00519142	0.096	0.112
Arntl2	0.9427	0.00519142	0.123	0.103
Cnn3	0.9427	0.00519142	0.123	0.112
Exog	0.9427	0.00519142	0.11	0.138
Dhx33	0.9427	0.00519142	0.123	0.121
Ccdc85c	0.9427	0.00519142	0.123	0.121
Nars2	0.9427	0.00519142	0.123	0.129
Dhx35	0.9427	0.00519142	0.137	0.121
Ptgr2	0.9427	0.00519142	0.137	0.138
Zfp592	0.9427	0.00519142	0.137	0.138
Aamp	0.960604	0.00519142	0.342	0.284
Tasp1	0.960604	0.00519142	0.37	0.353
Cox8a	0.946549	0.00519142	0.644	0.724
Myo5a	0.964383	0.00475258	0.658	0.517
Nf1	0.964385	0.00475258	0.575	0.509
Galntl6	0.946066	0.00470163	0.589	0.56
Mbnl1	0.965585	0.00463729	0.452	0.457
Nav2	0.962699	0.0045841	0.575	0.517
Ddx1	0.963227	0.00443982	0.219	0.276
Cux2	0.963227	0.00443982	0.233	0.216
Sun1	0.963227	0.00443982	0.288	0.233
Tsc22d4	0.958042	0.00433851	0.137	0.172
Snrpc	0.958042	0.00433851	0.178	0.155
Dexi	0.958042	0.00433851	0.178	0.172
Mrpl15	0.958042	0.00433851	0.205	0.172
Plp1	0.965148	0.00385991	0.37	0.483
Cdc123	0.969913	0.00375947	0.329	0.284
Cbr1	0.968151	0.00357677	0.137	0.155
Tpd52l2	0.968151	0.00357677	0.164	0.198
Lysmd2	0.968151	0.00357677	0.178	0.172
Sh3bgrl	0.968151	0.00357677	0.178	0.198
Golph3	0.968151	0.00357677	0.205	0.181
Htatsf1	0.968151	0.00357677	0.205	0.19
2010300C02Rik	0.968151	0.00357677	0.205	0.207
Gas2	0.968151	0.00357677	0.219	0.19
Clvs2	0.968151	0.00357677	0.219	0.198
Wdr43	0.968151	0.00357677	0.205	0.216
Strn	0.968151	0.00357677	0.219	0.224
Nap1l1	0.973955	0.00346674	0.466	0.422
Dcps	0.960242	0.00334063	0.082	0.103
Tada3	0.960242	0.00334063	0.11	0.086
Rpap2	0.960242	0.00334063	0.123	0.086
Tjp2	0.960242	0.00334063	0.096	0.103
Ap5m1	0.960242	0.00334063	0.096	0.103
Slc25a16	0.960242	0.00334063	0.11	0.095
Abca1	0.960242	0.00334063	0.11	0.103
Gpr19	0.960242	0.00334063	0.123	0.103
Lca5	0.960242	0.00334063	0.11	0.112
Chst2	0.960242	0.00334063	0.11	0.112
Rp2	0.960242	0.00334063	0.123	0.103
Plekha8	0.960242	0.00334063	0.123	0.103
Ppil3	0.960242	0.00334063	0.123	0.112
Igbp1	0.960242	0.00334063	0.123	0.121
Vwc2l	0.974812	0.00334063	0.301	0.276
Psma5	0.97548	0.00314068	0.301	0.25
Gstm1	0.97548	0.00314068	0.315	0.336
Ndfip1	0.972462	0.00302359	0.589	0.586
Sorbs1	0.977979	0.00294668	0.562	0.466
Rbms3	0.975672	0.0029266	0.644	0.448
Dda1	0.97564	0.00289231	0.247	0.198
Ncoa5	0.97564	0.00289231	0.26	0.207
Psmd13	0.97564	0.00289231	0.274	0.233
Cspp1	0.978901	0.00282052	0.397	0.362
Cox14	0.980251	0.00257548	0.274	0.259
Stag2	0.980251	0.00257548	0.397	0.371
Usp16	0.973993	0.00257548	0.151	0.138
Rdh14	0.973993	0.00257548	0.151	0.129
Pcyox1l	0.973993	0.00257548	0.137	0.164
Rap2b	0.973993	0.00257548	0.164	0.147
Erlin1	0.973993	0.00257548	0.178	0.155
Mthfd1	0.973993	0.00257548	0.164	0.172
Dnm3	0.978499	0.00247332	0.671	0.569
Serf2	0.981632	0.00241128	0.425	0.474
Cep170	0.98259	0.00233968	0.438	0.371
Alms1	0.981583	0.00227394	0.315	0.25
Ncbp2	0.98266	0.00189383	0.151	0.164
Rnmt	0.98266	0.00189383	0.205	0.164
Samd8	0.98266	0.00189383	0.192	0.19
Stx6	0.98266	0.00189383	0.205	0.181
Rab10	0.985953	0.00189383	0.452	0.388
Rtl8b	0.986514	0.00171253	0.233	0.284
Wapl	0.986514	0.00171253	0.342	0.302
Gabra1	0.989044	0.00147929	0.384	0.371
6330411D24Rik	0.988989	0.00128274	0.164	0.155
Cnr1	0.988989	0.00128274	0.178	0.164
Arl4c	0.988989	0.00128274	0.205	0.19
Spryd7	0.988989	0.00128274	0.178	0.216
Sf3b6	0.990736	0.00120056	0.26	0.259
Atp6v1d	0.991907	0.00109286	0.397	0.319
Limch1	0.992255	0.00102539	0.63	0.466
Nup155	0.992214	0.000731775	0.11	0.121
Tmtc4	0.992214	0.000731775	0.123	0.121
Acadm	0.992214	0.000731775	0.137	0.121
Dnaja3	0.992214	0.000731775	0.151	0.121
Cpox	0.992214	0.000731775	0.137	0.129
Lhfp	0.992214	0.000731775	0.137	0.129
Cul4b	0.992214	0.000731775	0.137	0.138
C87436	0.992214	0.000731775	0.151	0.138
Pole4	0.992214	0.000731775	0.164	0.138
Cbfb	0.992214	0.000731775	0.151	0.155
Tpm1	0.993993	0.000731775	0.274	0.241
Smarca5	0.994436	0.000731775	0.315	0.302
Trim33	0.994436	0.000731775	0.384	0.336
Snx2	0.998151	0.000232487	0.329	0.284
Asxl3	0.998693	0.000138196	0.178	0.138
D3Ertd751e	0.998693	0.000138196	0.219	0.147
Snx5	0.998693	0.000138196	0.178	0.172
Kif16b	0.998693	0.000138196	0.219	0.172
Stxbp5	1	0	0.479	0.405
Soga3	1	0	0.521	0.422
Btbd9	0.998342	-0.000222073	0.548	0.448
Bmyc	0.998274	-0.000222073	0.219	0.216
Arid2	0.998274	-0.000222073	0.37	0.293
Gap43	0.998006	-0.000222073	0.562	0.595
Cox7a2	0.998127	-0.000222073	0.493	0.491
Rps9	0.997595	-0.000272887	0.507	0.56
Nck1	0.996555	-0.000392695	0.26	0.216
Ppp2r2d	0.992746	-0.000870329	0.205	0.25
Atf6	0.992746	-0.000870329	0.219	0.259
Tollip	0.992746	-0.000870329	0.274	0.216
Tbc1d12	0.992746	-0.000870329	0.26	0.241
Stx8	0.992746	-0.000870329	0.301	0.233
Usp31	0.992746	-0.000870329	0.274	0.25
Sfxn5	0.992746	-0.000870329	0.274	0.259
Prkacb	0.991761	-0.00101907	0.562	0.517
BC031181	0.992306	-0.00101907	0.315	0.319
Cngb1	0.986397	-0.00119825	0.068	0.103
Tiparp	0.986397	-0.00119825	0.11	0.095
Med20	0.986397	-0.00119825	0.096	0.112
A830082N09Rik	0.986397	-0.00119825	0.11	0.103
Mgll	0.986397	-0.00119825	0.123	0.103
Nup133	0.986397	-0.00119825	0.11	0.112
Kctd9	0.986397	-0.00119825	0.137	0.112
Sepsecs	0.986397	-0.00119825	0.123	0.121
9430015G10Rik	0.986397	-0.00119825	0.123	0.121
Rad50	0.986397	-0.00119825	0.123	0.129
Fig4	0.986397	-0.00119825	0.123	0.138
Mfsd5	0.986397	-0.00119825	0.137	0.121
Ampd3	0.986397	-0.00119825	0.137	0.129
Bcar1	0.986397	-0.00119825	0.137	0.138
Ripor2	0.989531	-0.00130234	0.288	0.198
Hspa12a	0.989531	-0.00130234	0.288	0.284
Crem	0.98334	-0.00169496	0.151	0.138
Psmb10	0.98334	-0.00169496	0.178	0.147
Coq3	0.98334	-0.00169496	0.178	0.147
Uqcc3	0.98334	-0.00169496	0.164	0.147
Klhl26	0.98334	-0.00169496	0.192	0.172
Mgat5	0.985196	-0.00199581	0.411	0.379
Arhgap32	0.985196	-0.00199581	0.452	0.397
Gpc3	0.980764	-0.00213812	0.164	0.172
B3gnt2	0.980764	-0.00213812	0.164	0.181
Spen	0.980764	-0.00213812	0.192	0.207
Gm4924	0.980764	-0.00213812	0.192	0.224
Zfp804a	0.983633	-0.00219756	0.397	0.362
C530008M17Rik	0.981869	-0.00242649	0.521	0.431
Surf4	0.978494	-0.00253594	0.219	0.259
Rnf111	0.978494	-0.00253594	0.247	0.259
Wdr7	0.979853	-0.0026839	0.411	0.371
Tomm7	0.979064	-0.00271997	0.411	0.457
Apba1	0.978565	-0.0028459	0.575	0.457
Rps6kc1	0.976441	-0.00289504	0.356	0.25
1700084C06Rik	0.960284	-0.00322082	0.082	0.103
Tsr1	0.960284	-0.00322082	0.082	0.112
Decr2	0.960284	-0.00322082	0.096	0.103
Nynrin	0.960284	-0.00322082	0.096	0.112
Zbtb37	0.960284	-0.00322082	0.096	0.112
Dnttip2	0.960284	-0.00322082	0.11	0.095
Pde3a	0.960284	-0.00322082	0.11	0.095
Gm15478	0.960284	-0.00322082	0.11	0.095
Timm21	0.960284	-0.00322082	0.11	0.103
0610043K17Rik	0.960284	-0.00322082	0.11	0.112
Cox5a	0.975515	-0.00322082	0.356	0.405
Fndc3a	0.976043	-0.00322082	0.507	0.422
Tango2	0.976087	-0.00322082	0.438	0.371
Psmb7	0.974554	-0.00322082	0.288	0.241
Zfp148	0.974369	-0.00346045	0.507	0.422
Rhob	0.972798	-0.0035177	0.233	0.25
Prkcb	0.972675	-0.00355797	0.671	0.526
Slc4a1ap	0.962839	-0.00361089	0.137	0.112
Rbm15	0.962839	-0.00361089	0.123	0.138
Siah1a	0.962839	-0.00361089	0.123	0.155
Rab8a	0.962839	-0.00361089	0.137	0.147
Zhx1	0.962839	-0.00361089	0.137	0.147
Isoc1	0.962839	-0.00361089	0.137	0.155
Gtf2b	0.962839	-0.00361089	0.164	0.129
Spg20	0.962839	-0.00361089	0.151	0.147
Gdap2	0.962839	-0.00361089	0.137	0.164
Ubap1	0.962839	-0.00361089	0.137	0.164
Lpp	0.971149	-0.00378937	0.329	0.328
Coq7	0.963336	-0.00395801	0.137	0.181
Kdm2b	0.963336	-0.00395801	0.192	0.155
Chpf	0.963336	-0.00395801	0.192	0.181
Tcte2	0.963336	-0.00395801	0.192	0.198
Prkn	0.965379	-0.00399063	0.712	0.534
Smg6	0.968105	-0.00426891	0.438	0.397
Rnf128	0.963074	-0.00426891	0.219	0.181
Cygb	0.963074	-0.00426891	0.26	0.181
Bcl11a	0.963074	-0.00426891	0.219	0.198
Ap1ar	0.963074	-0.00426891	0.233	0.224
Lin52	0.963074	-0.00426891	0.274	0.241
Dlg5	0.962466	-0.00454896	0.288	0.224
Eda	0.962466	-0.00454896	0.233	0.259
Hadha	0.962466	-0.00454896	0.247	0.276
Acvr1	0.962466	-0.00454896	0.26	0.259
Azin1	0.962466	-0.00454896	0.301	0.25
Gabra2	0.963759	-0.00467882	0.562	0.5
Smim19	0.961681	-0.00480255	0.219	0.276
Marf1	0.964021	-0.00486224	0.507	0.431
Sdc2	0.960802	-0.00503325	0.329	0.267
Atxn10	0.96073	-0.00516194	0.616	0.474
Fth1	0.937414	-0.00529101	0.781	0.888
Nos1ap	0.958916	-0.00543736	0.384	0.336
Lactb2	0.938878	-0.00561533	0.068	0.138
Kcnf1	0.938878	-0.00561533	0.082	0.129
Prpf31	0.938878	-0.00561533	0.096	0.147
Pcdh20	0.938879	-0.00561533	0.096	0.112
Zcchc10	0.938879	-0.00561533	0.096	0.121
Rasd2	0.938879	-0.00561533	0.137	0.103
Dcbld2	0.938879	-0.00561533	0.137	0.112
Mettl8	0.938879	-0.00561533	0.123	0.121
Cyp20a1	0.938879	-0.00561533	0.151	0.121
Zfp26	0.938879	-0.00561533	0.123	0.129
Ube2a	0.938879	-0.00561533	0.123	0.129
Polr3k	0.938879	-0.00561533	0.137	0.121
Igsf3	0.938879	-0.00561533	0.137	0.129
Praf2	0.938879	-0.00561533	0.137	0.138
Sp1	0.938879	-0.00561533	0.137	0.138
Arl13b	0.938879	-0.00561533	0.151	0.129
Spg11	0.938879	-0.00561533	0.137	0.155
Scand1	0.957948	-0.00561533	0.356	0.267
Synrg	0.956979	-0.00577969	0.384	0.371
Cacng3	0.943856	-0.00585725	0.151	0.129
Ruvbl1	0.943856	-0.00585725	0.151	0.172
Ndufaf5	0.943856	-0.00585725	0.178	0.181
Anp32b	0.946261	-0.0060734	0.219	0.181
Ap3s2	0.946261	-0.0060734	0.247	0.207
Crim1	0.955055	-0.0060734	0.384	0.379
Efhd2	0.947465	-0.00626769	0.219	0.216
Emc6	0.947465	-0.00626769	0.219	0.233
Snx13	0.947465	-0.00626769	0.233	0.284
Uxs1	0.947465	-0.00626769	0.288	0.233
Zfp664	0.947465	-0.00626769	0.26	0.259
Cacna1d	0.95005	-0.00644328	0.671	0.534
Neto2	0.948014	-0.00644328	0.233	0.276
Tlk1	0.948014	-0.00644328	0.301	0.276
Fggy	0.948014	-0.00644328	0.274	0.276
Arl2	0.948167	-0.00660273	0.301	0.241
Galnt18	0.946406	-0.00722136	0.342	0.328
[truncated: 7,440 more rows]
