# Supplementary material for: microRNA-33 controls hunger signaling in hypothalamic AgRP neurons
Source: Nat Commun. 2024 Mar 8;15:2131. doi: 10.1038/s41467-024-46427-0 (PMC10923783; doi:10.1038/s41467-024-46427-0)
Supplement: Supplementary file 8 — Source Data [file 41467_2024_46427_MOESM8_ESM.xlsx]

## Sheet: Figure 1
Figure 1a
DAYS	WT/WT,Cre													Flox/Flox, Cre
0	24.1	22.3	20.8	21.3	27.1	21	22	25.2	21.2	23.3	23	23		31.4	24.7	20	18.4	22.9	28.2	22.2	24.7	23.7	24.6	25.2	23.5	23.3	21.7
4	27.1	26	21.8	22.8	30.9	25.8	23.4	25.8	23.6	24.2	26.5	26.5		35.6	28.4	22	20.8	24.3	32.1	27.2	27.8	27.9	28.6	24.3	26.6	26.1	22.8
10	27.9	26.9	21.8	22.6	30.7	26.6	23.3	29	22.5	23.9	28.1	29.3		36.7	28.9	21.5	21.7	24.5	33.5	28.3	27.9	30.2	32.5	25.2	28.1	27.8	23.6
14	27.9	27.2	21.6	22.6	31.9	27.5	22.9	31.1	22.6	23.8	28.8	30.3		35.4	28.9	20.8	22	25.4	34.7	29.5	27.5	31.1	33.7	26.2	28.7	28.4	24.6
18	30.9	28.4	21.6	24	30.9	29.5	22.8	32.8	22.8	25.5	30	32.3		40	31.5	20.7	23.1	26.6	36.1	30.8	27.9	31.9	34.9	27.9	30.9	30.1	27.2
21	31.5	29	22.4	23.6	33.1	30.2	23.1	33.9	23.3	26.6	31	33.1		42.1	33	20.8	23.3	27.4	37.2	31.4	28.9	33.3	36.5	29.3	32.4	31.6	28.3
28	34.1	30.6	25.3	26.3	35.9	32.2	24.93	36.8	23.5	27.8	32.6	33.9		45.9	35.6	22	24.6	31.4	40	34.5	30	35.7	38.5	31	32.8	33.9	30.2
42	37.2	34.8	28.7	30.6	41.4	36.2	28.6	40.2	24.9	31.6	35.5	36.9		50	38.1	25.4	27.1	39.4	45.7	40.7	36.5	39.3	43.6	34.5	35.2	36.4	34.2
49	39.8	34.8	28.2	29.1	44.5	38.1	29	42.8	26	32.9	37.9	38.9		51.6	40.4	25.9	26.4	42.8	47	44	40.2	40.7	46.1	37.3	37.7	37.9	36.9
56	43.1	34	26.2	28.2	47	40	29.3	45.2	27.1	34	39.6	40.5		54.4	43.3	24.5	24.9	44.8	48.7	46.3	43.1	41.6	48.4	37.5	39.4	38.2	38.7
63	44.1	34.8	27.5	29.3	48.1	42.2	31.4	46.4	29.1	35.6	41.6	42.8		54.5	44.7	26.1	27	46.7	48.7	48.4	45.4	43	49.4	39.5	41.4	40.2	41.3
70	47.7	38	30.8	32.4	49.2	42.3	32.3	48.7	30.3	36.7	42	43.4		55	47.5	28.9	29.6	47.7	49.9	50.2	46.8	44.6	49.6	41	44.1	40.8	41.4
77	47.2	38.1	30.4	33.2	49.8	44.2	34.3	50.8	32.1	38.6	43.5	45.8		53.5	47.7	29.4	30.1	48.8	49.4	52.2	48.3	45.6	50	42.9	45.8	43.2	42.9
98	51.4	45.4	33.7	38.5	49.6	48	36.7	53.6	35.9	42.2	44.6	48.7		57.8	53.2	33.8	33.3	49.9	51.5	53.1	49.4	47.1	50.8	46.8	47.9	47	44.9
Figure 1b
Left Panel	WT/WT,Cre												Flox/Flox, Cre
Fat Mass	24.145	18.4	8.55	12.92	22.43	25.94	16.42	10.97	20.43	20.3	24.69		25.5767	23.72	12.57	23.2	22.81	27.17	21.505	21.88	24.095	22.43	22.66	25	21.49
Right Panel
Lean Mass	21.38	17.825	17.86	17.98	24.46	20.795	19.235	20.245	21.03	22.19	22.215		26.7333	21.765	16.85	24.645	25.97	23.04	25.23	23.615	24.74	22.59	21.375	20.31	21.53
Figure 1c
DAYS	WT/WT,Cre													Flox/Flox, Cre
0	17.8	17.3	15.2	17.6	19.8	19.4	18.2	19.2	19.5	18.5	20.1	17.4		19.3	19.5	17.1	19.5	18.3	19.2	19.6	19.6	19.6	20.4	18.9
4	19.2	17.6	15.9	17.8	21	19.5	19.8	21.6	20	19.1	19.6	18.3		19.5	19.8	17	21.7	18.6	20.7	19.7	20.2	20.3	22.7	20
10	19	18.1	16.2	18.4	20.8	19.3	20	22.8	18.9	19.2	20.3	18.7		19.3	20.8	17.5	21.9	18.4	20.9	19.6	20.2	19.3	22.6	19.8
14	18.8	18.5	16.9	18.5	21.9	20.7	20.2	22.7	18.5	19.5	20	19.6		19.4	21.2	18.1	22.3	18.9	20.7	19.6	20.5	20.2	23.4	20.7
18	18.6	19.4	17.2	18.5	22.3	21	20.4	23.3	18.5	20	20.3	20.3		20.8	21.9	18.2	23	19.5	22	20.3	21.5	20.1	24	20.7
21	18.4	18.3	16.8	18.3	23.9	20.7	21.5	24.5	18.6	21.2	19.3	20.4		21.3	21.5	18.1	23.3	19.1	22.1	20.6	22.1	22.3	23.4	22.3
28	19.2	18.77	16.93	18.43	26.9	21.1	23.9	28.8	18.4	20.2	20.1	18.6		22.9	22.33	18.33	24.9	19.3	23.47	21	24.7	24.2	26.8	22.1
42	20.8	19.7	17.2	18.7	28.9	23	26	30.3	19.3	23.6	20.6	20		25.6	24	18.8	28.1	19.7	26.2	21.8	26.6	24.9	28.7	23.7
49	20.4	19.6	16.9	19.4	30.3	24.5	25.1	30.2	19.4	22.9	22.2	19.9		26.1	22.6	18.4	28.8	20.2	28.7	22	26.5	26.8	28.9	27.8
56	21.2	23.8	17.6	18.9	29.2	25	25.7	34.5	20.2	26.5	25.2	20.9		27.5	26.4	20.5	31.6	20.6	30.7	24.4	28.3	27.1	29.6	25.8
63	23.3	25.8	18.1	19.6	32.2	27.1	26.9	32.3	20.6	25.9	25.6	20.7		29.6	29.2	21.4	35.2	20.7	33	27.2	28.1	27.8	32.1	28.4
70	25.4	30.1	18.9	20.7	32.5	27.2	27	33.6	21.9	27.5	25	21.4		31.7	30.6	20.2	38.2	21.7	36	28.1	30.7	28	34.9	28.1
77	23.2	25.1	18.3	20.4	32.7	27.9	28.9	37.1	21.8	27.4	24.9	21.7		32.1	29.3	20.3	34.2	21.6	35.6	29.3	31.5	30.5	33.7	30.6
98	25.8	30.7	19.3	24	38.3	33	30.9	37.1	25.5	32.4	32.6	24.4		41	34.4	22.1	40.3	23.2	44.2	36.8	35.6	32.5	36.5	37.4
Figure 1d
Left Panel	WT/WT,Cre													Flox/Flox, Cre
Fat Mass	11.805	14.465	4.08	8.005	17.235	13.14	14.51	18.89	6.765	12.85	10.42	5.53		12.82	15.885	6.855	23.83	25.16	16.76	14.185	13.3433	17.13	18.03
Right Panel
Lean Mass	15.875	16.34	13.225	16.415	17.465	18.03	15.95	18.16	15.94	17.345	17.445	15.96		16.865	16.795	15.275	18.355	19.94	18.645	18.36	16.37	16.825	17.31
Figure 1e
Left Panel	WT/WT,Cre													Flox/Flox, Cre
0	107	106	75	78	145	175	116	151	120	108	162			174	136	69	116	147	137	184	191	148	132	161	134	109
15	272	295	153	256	369	314	204	387	334	320	410			446	409	210	318	302	299	360	395	334	318	304	273	290
30	372	294	181	242	345	426	229	362	372	296	419			484	483	292	309	415	337	349	484	352	430	407	319	249
60	306	204	139	216	200	296	173	211	220	250	251			462	243	285	224	361	266	419	456	213	323	350	245	254
120	130	114	130	125	118	161	109	105	108	164	138			271	94	122	116	189	142	219	294	131	246	193	143	167
Right Panel	WT/WT,Cre													Flox/Flox, Cre
	30922.5	24435	17085	23340	26925	33757.5	20137.5	27727.5	27420	28440	32227.5			47805	31777.5	26722.5	26152.5	36885	29325	40057.5	47587.5	27555	37350	36465	27592.5	27210
Figure 1f
Left Panel	WT/WT,Cre										Flox/Flox, Cre
0	88	93	104	76	88	57	90	84	82		97	92	82	81	120	89	88	80	68
15	244	235	208	183	159	178	250	244	236		229	244	219	250	311	250	217	279	269
30	223	209	181	202	291	165	301	240	234		243	350	217	220	327	300	262	226	280
60	126	134	133	171	164	117	173	148	168		200	280	160	136	211	171	164	160	189
120	83	92	75	92	100	76	107	78	88		100	143	99	87	139	102	98	80	99
Right Panel	WT/WT,Cre										Flox/Flox, Cre
	21997.5	17715	16207.5	18315	19972.5	14355	22192.5	18690	19620		21630	29115	18952.5	18037.5	26587.5	21922.5	20130	19470	22320
Figure 1g
Left panel	WT/WT,Cre					Flox/Flox, Cre
0	100	100	100	100		100	100	100	100
15	134.828	113.497	87.5	109.489		114.615	105.285	105.946	123.944
30	112.069	84.6626	72.0588	99.2701		96.1538	72.3577	52.4324	67.6056
45	88.2759	93.865	49.2647	81.7518		106.923	82.5203	47.027	61.9718
60	87.931	106.135	41.1765	84.6715		108.077	80.8943	41.6216	54.2254
90	83.1034	79.7546	43.3824	78.8321		84.6154	71.5447	38.9189	50
120	106.552	101.227	49.2647	80.292		83.8462	76.8293	36.7568	76.0563
Right panel	WT/WT,Cre					Flox/Flox, Cre
	11847.4	11429.5	6849.27	10582.1		11743.3	9771.34	6486.49	8413.73
Figure 1h	WT	miR-33iAgRP KO
	1.697	1.68936
	1.08962	1.5017
	0.729739	2.67175
	0.426778	0.640949
	2.32569	2.91373
	1.26687	1.20817
	0.790559	1.60415
		0.404825
		0.410028
Figure 1i
Left panel	WT/WT,Cre						Flox/Flox, Cre
0	100	100	100	100	100		100	100	100	100	100	100
15	59.0361	87.3016	97.2414	75.7353	75.5906		93.2886	95.5414	84.7561	74.4526	86.9159	118.018
30	60.241	63.4921	45.5172	61.0294	49.6063		71.8121	70.0637	76.8293	53.2847	71.028	69.3694
45	37.3494	57.9365	47.5862	28.6765	39.3701		61.0738	45.2229	61.5854	54.7445	50.4673	62.1622
60	26.506	36.5079	33.7931	16.9118	30.7087		63.7584	36.9427	57.3171	25.5474	31.7757	69.3694
90	27.1084	22.2222	24.8276	36.7647	25.1969		48.3221	41.4013	53.0488	31.3869	17.757	53.1532
120	27.7108	26.1905	24.1379	19.8529	22.8346		45.6376	38.2166	58.5366	16.0584	17.757	43.2432
Right panel	WT/WT,Cre						Flox/Flox, Cre
	4924.7	5761.9	5472.41	5012.87	5007.87		6558.92	7711.41	7856.71	5244.53	5390.19	8297.3
Figure 1j	WT	miR-33iAgRP KO
	1.0074	0.875348
	0.971619	0.912425
	0.859736	1.89595
	0.835668	1.58762
	0.81095	1.07147
	0.760863	0.788834
	0.725087	0.866891
	0.722485	1.13521
	0.795013	2.09532
	0.852581	0.799892
		0.834693
		0.856809

## Sheet: Figure 2
		Figure 2a				Figure 2b				Figure 2c						Figure 2d				Figure 2e				Figure 2f				Figure 2g				Figure 2h				Figure 2i				Figure 2j				Figure 2k				Figure 2l
			WT	miR-33iAgRP KO			WT	miR-33iAgRP KO			WT	miR-33iAgRP KO					WT	miR-33iAgRP KO			WT	miR-33iAgRP KO			WT	miR-33iAgRP KO			WT	miR-33iAgRP KO			WT	miR-33iAgRP KO			WT	miR-33iAgRP KO			WT	miR-33iAgRP KO			WT	miR-33iAgRP KO			WT
			93.1261	72.2687			99	77.2			78	84.8					38	52.4			68.8	68.2			43.6	34.4			285.664	340.352			749.319	821.315			429.115	800.633			223.38	426.095			700.212	850.136			411.527
			54.0337	69.7072			96.6	89.8			80	57.2					34.8	34.8			71.8	90.8			46	38.8			194.537	647.6			683.32	1593.23			395.203	586.876			395.504	453.27			715.625	917.987			428.866
			24.0282	66.5969			92.4	84.2			57.2	52.8					44.4	61.2			63.4	86			36.8	60.4			200.694	515.722			760.033	970.807			434.004	561.845			307.231	447.505			720.081	1176.55			414.263
			28.2973	65.1327			91.6	89.2			96	54.8					38	68.8			68.4	97			50.8	86			307.495	482.361			681.656	1130.42			404.763	569.137			429.761	426.29			674.497	944.85			386.268
			72.2687	66.17			104.2	90.8				44.2					30	46			79.2	107.6				29.2			238.981	372.874			853.023	923.498			445.943	507.629			302.082	412.409			643.278	923.24			374.573
			53.9117	94.6508			90.4	89									55	75.8			59.4	59							300.442	354.178			674.586	1311.54			454.312	500.772			287.22	499.45			561.721	847.263			449.435
			56.2902	67.4507			77.8	89.2									39.4	68			63.2	54.6							215.36	313.092			696.828	779.159			417.566	492.182			329.789	670.006			712.366	1243.52			437.932
			70.0731	98.7979				82.6									57.8	51.6			49.4	93.6								351.939				732.408				457.081			441.684	504.376			591.732	832.343			358.095
				110.69				78.6									42	30.4			44.8	120.4								310.741				838.433				460.522			418.006	498.051			722.351	894.06			379.367
																	47.1	70.4			52.0953	51.03																			233.831	460.883			740.569	789.133			421.58
																		47.9				67.9207																				412.056				783.032
																		58.5867				66.339																				375.561				852.243
[truncated: 1 more columns]

## Sheet: Figure 3
		Figure 3a
				WT/WT,Cre																		Flox/Flox, Cre
			CD	3.88571	3.32857	3.4	4.35714	3.75714	3.81429	4.27143	4.35714	3.47143	3.6	3.35714	3.48571	3.75714	3.54286	3.84286	3.64286	4.22857	3.5	3.64286	3.6	4.21429	3.82857	3.94286	3.92857	4.18571	3.95714	4.12857	3.7	3.58571	3.84286	3.34286	3.62857	3.32857	3.74286
			HFD												2.62857	2.78571	2.28571	2.64286	3.04286	2.61429	2.5											2.48571	2.88571	2.84286	3.1	3.57143	3.77143
		Figure 3b		WT/WT,Cre												Flox/Flox, Cre
			CD	3.98571	3.92857	3.28571	3.08571	3.64286	3.14286	4.12857	3.81429	3.6	3.88571	3.52857	3.37143	3.5	3.21429	3.47143	4.2	3.21429	3.95714	3.37143	3.82857	3.91429
			HFD	2.31429	2.47143	2.38571	2.2	2.11429	2.25714	2.47143	1.9	2.41429	2.32857	2.07143	2.4	2.25714	2.44286	2.74286	2.5	2.45714	2.57143	2.42857	2.45714	2.55714	2.71429
									Figure 3c
										WT/WT,Cre									Flox/Flox, Cre
									1	0.9	0.8	0.5	0.7	0.2	0.7	0.7	0.9	0.7	0.9	0.6	1.7	0.8	0.6	0.8	0.6	0.8	1.3
									2	1.1	1	0.9	1	0.8	1.2	1	0.9	1.2	1.3	0.9	1.7	0.8	0.7	1.1	1	1.5	1.8
									4	1.4	1.5	1.6	1.3	1	1.3	1.5	1.4	1.4	1.6	1.1	2	1.2	1	1.4	1.2	1.8	2
									6	1.5	2	1.9	1.9	1.3	1.9	2	1.7	1.8	2	1.7	2.4	1.6	1.6	2.1	1.7	2.3	2.4
									24	5.6	5.5	5.6	5.4	5.4	5.7	5.4	4.9	5.7	5.6	5.2	5.9	5.7	5.5	6.1	5.2	7.1	6.2
									Figure 3d
										WT/WT,Cre								Flox/Flox, Cre
									1	0.4	0.4	0.6	0.6	0.7	0.7	0.9	0.7	0.8	0.9	0.6	0.8	1	0.9
									2	0.7	0.9	1	0.9	0.9	1.1	1.2	1.3	1	1.2	1	1.3	1.2	1.5
									4	1.4	1.5	1.3	1.4	1.5	1.6	1.7	1.8	1.9	2.4	1.6	1.6	1.9	1.9
									6	1.7	2.1	1.6	1.8	1.9	2	2.1	2.3	2.5	2.7	2.1	2.1	2.4	2.3
									24	5.2	5.7	5.3	5.5	5.6	5.8	5.1	5.2	6.8	6.2	5.9	6.1	5.5	7.2
									Figure 3e
										WT/WT,Cre									Flox/Flox, Cre
									1	0.1	0.3	0.3	0.3	0.3	0.2	0.3	0.1	0	0.4	0.4	0.3	0.4	0.4	0.5	0.5	0.2	0.4
									2	0.1	0.3	0.4	0.7	0.3	0.3	0.5	0.1	0.2	0.8	0.5	0.4	0.4	0.4	0.5	0.6	0.5	0.5
									4	0.2	0.4	0.4	0.8	0.3	0.6	0.8	0.2	0.4	0.8	0.6	0.6	0.6	0.5	0.7	1	0.6	0.5
									6	0.2	0.7	0.5	1	0.6	0.7	0.8	0.3	0.4	1.1	1	0.8	0.7	0.6	0.9	1	0.7	0.5
									24	5.5	4	4.5	4.3	4.1	5.4	4.4	3	3.6	4.7	4	4	4.2	4.1	4.2	4.4	5	4.2

## Sheet: Figure 4
	Figure 4a									Figure 4b								Figure 4b								Figure 4d						Figure 4e						Figure 4f						Figure 4g
		Full Day		Dark		Light					Full Day		Dark		Light				Full Day		Dark		Light				WT		miR-33iAgRP KO				WT		miR-33iAgRP KO				WT		miR-33iAgRP KO				Full Day		Dark		Light
		WT	miR-33iAgRP KO	WT	miR-33iAgRP KO	WT	miR-33iAgRP KO				WT	miR-33iAgRP KO	WT	miR-33iAgRP KO	WT	miR-33iAgRP KO			WT	miR-33iAgRP KO	WT	miR-33iAgRP KO	WT	miR-33iAgRP KO			total mass	oxygen consumption	total mass	oxygen consumption			total mass	CO2 production	total mass	CO2 production			total mass	Energy Expenditure	total mass	Energy Expenditure			WT	miR-33iAgRP KO	WT	miR-33iAgRP KO	WT
		94.2431	87.0347	100.528	94.125	87.9583	79.9444				71.6736	66.6875	76.9444	73.3333	66.4028	60.0417			0.450722	0.416868	0.481431	0.452417	0.420014	0.381319			28.3	94.2431	21.3	87.0347			28.3	71.6736	21.3	66.6875			28.3	0.450722	21.3	0.416868			0.759806	0.763875	0.764917	0.778042	0.754694
		97.7569	83.7569	102.694	92.75	92.8194	74.7639				75.4514	64.5694	79.9306	74.6806	70.9722	54.4583			0.468764	0.401403	0.493167	0.448014	0.444361	0.354792			29.2	97.7569	19.6	83.7569			29.2	75.4514	19.6	64.5694			29.2	0.468764	19.6	0.401403			0.770299	0.765062	0.776958	0.804569	0.763639
		84.3958	93.8889	89.2917	100.486	79.5	87.2917				65.4931	72.7431	69.3056	80	61.6806	65.4861			0.404951	0.450556	0.428528	0.484597	0.381375	0.416514			19.8	84.3958	27.4	93.8889			19.8	65.4931	27.4	72.7431			19.8	0.404951	27.4	0.450556			0.774299	0.772271	0.774889	0.795625	0.773708
		93.7778	92.0556	99.1389	98.7778	88.4167	85.3333				72.5764	69.0833	76.9028	74.4028	68.25	63.7639			0.449944	0.439139	0.475722	0.471347	0.424167	0.406931			25.4	93.7778	25.9	92.0556			25.4	72.5764	25.9	69.0833			25.4	0.449944	25.9	0.439139			0.772924	0.746278	0.775958	0.749222	0.769889
		96.3333	99.1042	101.236	103.889	91.4306	94.3194				74.4444	76.0764	79.5972	80.7083	69.2917	71.4444			0.461931	0.474722	0.486917	0.498625	0.436944	0.450819			24.5	96.3333	38.6	99.1042			24.5	74.4444	38.6	76.0764			24.5	0.461931	38.6	0.474722			0.770743	0.766271	0.784847	0.775861	0.756639
		110.368	102.604	120.306	108.25	100.431	96.9583				84.8403	77.5486	93.8889	83.4583	75.7917	71.6389			0.528687	0.490146	0.577861	0.51875	0.479514	0.461542			27.5	110.368	41.2	102.604			27.5	84.8403	41.2	77.5486			27.5	0.528687	41.2	0.490146			0.766861	0.753951	0.779139	0.770125	0.754583
		98.2917	106.938	105.403	113.347	91.1806	100.528				76.5764	81.5833	82.8611	87.7083	70.2917	75.4583			0.471951	0.511583	0.506653	0.543542	0.43725	0.479625			25.5	98.2917	43.7	106.938			25.5	76.5764	43.7	81.5833			25.5	0.471951	43.7	0.511583			0.777201	0.761028	0.786139	0.772625	0.768264
[truncated: 7 more columns]

## Sheet: Figure 5
Figure 5b			Figure 5c			Figure 5d			Figure 5e			Figure 5g
WT	miR-33iAgRP KO		WT	miR-33iAgRP KO		WT	miR-33iAgRP KO		WT	miR-33iAgRP KO			Cpt1a	WT RiboTag	miR-33iAgRP KO RiboTag		Crot	WT RiboTag	miR-33iAgRP KO RiboTag		Prkaa1	WT RiboTag	miR-33iAgRP KO RiboTag		Ppargc1a	WT RiboTag	miR-33iAgRP KO RiboTag		Abca1	WT RiboTag	miR-33iAgRP KO RiboTag
0.097	0.11944		2.11835	1.68189		0.697837	0.605256		6.8	6.89				1.80149	2.68356			1.48387	3.00125			1.5181	1.56031			1.12925	3.80952			0.89218	37.2679
0.112	0.18		1.98582	2.19703		0.583308	0.4796		8.3	8.8				1.36414	1.82248			1.32669	1.94991			1.43347	1.52096			0.856346	1.32772			1.50141	14.6549
0.08	0.0946667		1.68991	1.84267		0.84037	0.568117		7.4	6.45				0.904417	3.40058			1.02403	3.55551			1.00162	2.15529			0.74416	2.03888			1.55095	19.4374
0.13	0.0613529		1.75805	1.94494		0.556629	0.749766		6.65	4.8				0.705634	2.48891			0.830964	1.77749			0.840335	1.73489			0.800229	2.34108			0.946423	18.4479
0.12	0.073		2.13509	1.79425		0.759865	0.356411		9.7	2.6				0.224322				0.334453				0.206475				1.47002				0.109033
0.0896857	0.09		2.09423	1.62448		0.459648	0.858151		4.372	8.24
0.0889706	0.13		1.87861	1.62448		0.701089	0.368143		6.238	5
0.11087	0.11		2.48783	1.89744		0.710008	0.494202		7.872	5.3
0.117414	0.09		1.94028	1.68317		0.447565	0.484323		5.255	4.34
0.133415	0.16		1.85039	1.871		0.744777	0.435807		9.93642	7.17
0.12	0.1356		1.64844	2.01826		0.689788	0.449502		8.3	6.09396
0.08	0.148167		1.64844	2.07833		0.798085	0.495295		6.55	6.29024
0.06	0.112444		1.8005	1.585		0.752792	0.662642		5.1	7.45104
0.09	0.0857		1.83168	1.80189		0.848646	0.452161		8.22	3.87502
0.08	0.171727		1.54343	1.93391		0.902601	0.443853		7.69	7.62216
	0.119824			1.81446			0.272605			4.27151

## Sheet: Figure 6
	Figure 6d						Figure 6g
		Cannonical Pathways	z Score					WT	miR-33iAgRP KO
		Synaptogenesis Signaling Pathway	6.181					0	19.8772
		Glutaminergic Receptor Signaling Pathway (Enhanced)	5.27					7.2549	15.6154
		Calcium Signaling	5.099					1.96078	42.7778
		Endocannabinoid Neuronal Synapse Pathway	4.796					8.49986
		Role of NFAT in Cardiac Hypertrophy	4.583					5.96491
		Cardiac Hypertrophy Signaling (Enhanced)	4.427
		Oxytocin Signaling Pathway	4.382
		Serotonin Receptor Signaling	4.32
		Orexin Signaling Pathway	4.158
		Synaptic Long Term Depression	4.146
		Gαq Signaling	3.638
		Glutamate Receptor Signaling	3.606
		Netrin Signaling	3.606
		Opioid Signaling Pathway	3.402
		Reelin Signaling in Neurons	3.3
		Synaptic Long Term Potentiation	3.266
		GNRH Signaling	2.887
		Semaphorin Neuronal Repulsive Signaling Pathway	2.132
		GABAergic Receptor Signaling Pathway (Enhanced)	1.257
		Mitochondrial Dysfunction	-1.257
		Inhibition of ARE+Mediated mRNA Degradation Pathway	-1.387
		Protein Kinase A Signaling	-1.605
		PPARα/RXRα Activation	-1.732
		RHOGDI Signaling	-2.985

## Sheet: Supplementary Figure 1
Supplementary Figure 1a
DAYS	WT/WT,Cre													Flox/Flox, Cre
0	0	0	0	0	0	0	0	0	0	0	0			0	0	0	0	0	0	0	0	0	0	0	0	0
4	3	3.7	1	1.5	3.8	4.8	1.4	2.4	0.9	3.5	3.5			4.2	3.7	2.4	1.4	3.9	5	3.1	4.2	4	-0.9	3.1	2.8	1.1
10	3.8	4.6	1	1.3	3.6	5.6	1.3	1.3	0.6	5.1	6.3			5.3	4.2	3.3	1.6	5.3	6.1	3.2	6.5	7.9	0	4.6	4.5	1.9
14	3.8	4.9	0.8	1.3	4.8	6.5	0.9	1.4	0.5	5.8	7.3			4	4.2	3.6	2.5	6.5	7.3	2.8	7.4	9.1	1	5.2	5.1	2.9
18	6.8	6.1	0.8	2.7	3.8	8.5	0.8	1.6	2.2	7	9.3			8.6	6.8	4.7	3.7	7.9	8.6	3.2	8.2	10.3	2.7	7.4	6.8	5.5
21	7.4	6.7	1.6	2.3	6	9.2	1.1	2.1	3.3	8	10.1			10.7	8.3	4.9	4.5	9	9.2	4.2	9.6	11.9	4.1	8.9	8.3	6.6
28	10	8.3	4.5	5	8.8	11.2	2.93	2.3	4.5	9.6	10.9			14.5	10.9	6.2	8.5	11.8	12.3	5.3	12	13.9	5.8	9.3	10.6	8.5
42	13.1	12.5	7.9	9.3	14.3	15.2	6.6	3.7	8.3	12.5	13.9			18.6	13.4	8.7	16.5	17.5	18.5	11.8	15.6	19	9.3	11.7	13.1	12.5
49	15.7	12.5	7.4	7.8	17.4	17.1	7	4.8	9.6	14.9	15.9			20.2	15.7	8	19.9	18.8	21.8	15.5	17	21.5	12.1	14.2	14.6	15.2
56	19	11.7	5.4	6.9	19.9	19	7.3	5.9	10.7	16.6	17.5			23	18.6	6.5	21.9	20.5	24.1	18.4	17.9	23.8	12.3	15.9	14.9	17
63	20	12.5	6.7	8	21	21.2	9.4	7.9	12.3	18.6	19.8			23.1	20	8.6	23.8	20.5	26.2	20.7	19.3	24.8	14.3	17.9	16.9	19.6
70	23.6	15.7	10	11.1	22.1	21.3	10.3	9.1	13.4	19	20.4			23.6	22.8	11.2	24.8	21.7	28	22.1	20.9	25	15.8	20.6	17.5	19.7
77	23.1	15.8	9.6	11.9	22.7	23.2	12.3	10.9	15.3	20.5	22.8			22.1	23	11.7	25.9	21.2	30	23.6	21.9	25.4	17.7	22.3	19.9	21.2
98	27.3	23.1	12.9	17.2	22.5	27	14.7	14.7	18.9	21.6	25.7			26.4	28.5	14.9	27	23.3	30.9	24.7	23.4	26.2	21.6	24.4	23.7	23.2
Supplementary Figure 1b
DAYS	WT/WT,Cre													Flox/Flox, Cre
0	0	0	0	0	0	0	0	0	0	0	0	0		0	0	0	0	0	0	0	0	0	0	0
4	1.4	0.3	0.7	0.2	1.2	0.1	1.6	2.4	0.5	0.6	-0.5	0.9		0.2	0.3	-0.1	2.2	0.3	1.5	0.1	0.6	0.7	2.3	1.1
10	1.2	0.8	1	0.8	1	-0.1	1.8	3.6	-0.6	0.7	0.2	1.3		0	1.3	0.4	2.4	0.1	1.7	0	0.6	-0.3	2.2	0.9
14	1	1.2	1.7	0.9	2.1	1.3	2	3.5	-1	1	-0.1	2.2		0.1	1.7	1	2.8	0.6	1.5	0	0.9	0.6	3	1.8
18	0.8	2.1	2	0.9	2.5	1.6	2.2	4.1	-1	1.5	0.2	2.9		1.5	2.4	1.1	3.5	1.2	2.8	0.7	1.9	0.5	3.6	1.8
21	0.6	1	1.6	0.7	4.1	1.3	3.3	5.3	-0.9	2.7	-0.8	3		2	2	1	3.8	0.8	2.9	1	2.5	2.7	3	3.4
28	1.4	1.47	1.73	0.83	8.3	2.6	4	6.6	-0.9	3.1	-0.8	2.2		3.6	2.83	1.23	5.4	1	4.27	0.9	5	5.1	4.6	3.7
42	3	2.4	2	1.1	9.1	3.6	7.8	11.1	-0.2	5.1	0.5	2.6		6.3	4.5	1.7	8.6	1.4	7	2.2	7	5.3	8.3	4.8
49	2.6	2.3	1.7	1.8	10.5	5.1	6.9	11	-0.1	4.4	2.1	2.5		6.8	3.1	1.3	9.3	1.9	9.5	2.4	6.9	7.2	8.5	8.9
56	3.4	6.5	2.4	1.3	9.4	5.6	7.5	15.3	0.7	8	5.1	3.5		8.2	6.9	3.4	12.1	2.3	11.5	4.8	8.7	7.5	9.2	6.9
63	5.5	8.5	2.9	2	12.4	7.7	8.7	13.1	1.1	7.4	5.5	3.3		10.3	9.7	4.3	15.7	2.4	13.8	7.6	8.5	8.2	11.7	9.5
70	7.6	12.8	3.7	3.1	12.7	7.8	8.8	14.4	2.4	9	4.9	4		12.4	11.1	3.1	18.7	3.4	16.8	8.5	11.1	8.4	14.5	9.2
77	5.4	7.8	3.1	2.8	12.9	8.5	10.7	17.9	2.3	8.9	4.8	4.3		12.8	9.8	3.2	14.7	3.3	16.4	9.7	11.9	10.9	13.3	11.7
98	8	13.4	4.1	6.4	18.5	13.6	12.7	17.9	6	13.9	12.5	7		21.7	14.9	5	20.8	4.9	25	17.2	16	12.9	16.1	18.5
Supplementary Figure 1c
	WT/WT,Cre												Flox/Flox, Cre
Left Panel
% Fat Mass	50.6184	48.4211	27.7597	39.8765	45.497	53.3745	43.9037	30.8146	47.5116	45.618	50.5943		46.503	49.9368	35.7095	46.2151	44.7255	52.0498	43.7984	46.2579	47.6186	47.9274	47.907	52.7426	50.3132
Right Panel
% Lean Mass	44.8218	46.9079	57.987	55.4938	49.6146	42.7881	51.4305	56.868	48.907	49.8652	45.5225		48.6061	45.8211	56.9257	49.0936	50.9216	44.1379	51.3849	49.926	48.8933	48.2692	45.1903	42.8481	48.1655
Supplementary Figure 1d
Left Panel	WT/WT,Cre													Flox/Flox, Cre
% Fat Mass	40.8478	44.5077	21.5873	30.322	47.875	40.3067	45.9177	49.4503	27.5	40.9236	35.931	23.7339		40.4416	46.0435	29.8043	54.656	53.9914	45.6676	42.2173	43.3225	48.6648	49.2623
Right Panel
% Lean Mass	54.9308	50.2769	69.9735	62.178	48.5139	55.3067	50.4747	47.5393	64.7967	55.2389	60.1552	68.4979		53.2019	48.6812	66.413	42.0986	42.7897	50.8038	54.6429	53.1494	47.7983	47.2951
Supplementary Figure 1e					Supplementary Figure 1f
	WT	miR-33iAgRP KO				WT	miR-33iAgRP KO
	15.0375	10.3434				16.0322	11.3476
	13.4744	12.6312				15.6959	12.8255
	13.4412	10.8692				13.5028	11.6744
	14.4738	16.9985				12.5886	12.4181
	12.5981	11.6413				13.3654	14.038
	9.86026	11.2244				12.3755	9.57606
	12.006	10.0545				9.45764	8.23557
		8.57662				7.03245	8.5103
		9.19712				9.92184	10.0024
						9.50975	8.33978
							9.84605
							8.87503

## Sheet: Supplementary 2
Supplementary Figure 2a
	WT																				miR-33AgRPcKO
0	23	25	23.8	25.6	22.7	24.1	24.6	27.9	23.4	23.1	24.7	24	24.4	25.5	22	22.9	24.1	22.6	26.8		26.1	25.9	26.1	26.3	23.5	26	28.6	23.3	25.9
4	25	27.8	25.6	24.3	23.7	24.5	28.2	28.5	23.7	23.2	28.3	27.6	26.8	28.8	24.5	26.4	27.2	25.1	31.7		27.3	29.2	29.1	29.4	27.4	28.6	32.3	25.2	29.8
7	25.1	29.6	26.1	26.1	24.6	25.1	29	29.1	24.9	24	28.1	28.6	27.2	30	25.4	27	27.7	25.9	33.6		28.1	30.4	30	29.6	28.8	29.2	33	26	30.7
11	25.5	31.9	27.2	27.3	26.1	26.2	31.4	29.3	26.4	25.3	28.2	29.7	28.5	31.8	25.6	26.6	27.1	25.4	35.8		28.8	32.9	32.1	30.4	30.7	31	33.2	26.4	32
14	26.7	33.1	28.7	29.4	27.7	27.9	32.9	30.1	27.1	26.6	30.1	30.5	28.8	32.6	28.2	27.6	27.9	25.8	36.8		30.2	34.8	33.6	30.4	33	31.8	34.9	27.5	33.8
21	29.5	36.2	32	32.5	31.1	30.4	36.5	33.6	29.2	29.1	32.4	34	32.6	36.5	30.1	30.4	31.2	27.5	40.7		32.4	37.3	37	33.9	36.2	35.4	38.8	31.1	38.5
28	32.1	39.1	34.5	34.8	33.8	33	39	35.2	31.7	30.5	36.5	37	35.2	39.3	32.2	32.8	34.6	30.3	43.5		34.7	40.8	39.7	37	38.2	39.7	41.5	33.7	41.2
35	34.9	41.3	37.3	38.4	37.2	36	42.6	39.1	33.9	33.7	39.6	39.6	37.6	42.6	34.2	35.5	37.2	32.9	46		37.4	43.3	42.2	39.9	42.1	41.7	44.9	36.9	44.1
42	37.5	43.2	41.6	41.9	40	38.7	43.7	42.1	36.2	35.5	42.8	41.8	39	44.6	37.1	37.6	40.2	34.8	47.1		38.9	45.5	44.2	42.1	43.8	43.5	46.4	38.6	45.8
49	39.5	45.7	44.4	44.9	42.9	42.1	45.6	44.7	39.3	38.1	45.4	44.1	40.5	46.7	40.1	39.7	43.2	36.8	48.2		41.2	48.3	45.5	43.4	45.4	45.3	47.9	40.2	47.5
56	42	45.6	46.1	47.3	45.6	44	48.1	47.5	42.8	41.7	48	44.4	42.2	46.5	39.2	40	43.3	37.3	49.3		42.8	50.6	47.7	45.8	45.1	45.3	47.6	41.1	48.7
70	43.4	47.3	46.7	49.2	48.6	46.2	48.7	49.7	44.6	43.7	50.1	45.5	45.5	48.9	42.9	43.9	45.4	41.3	50.8		45	52.9	48	47.2	47	46.7	49.8	45.9	52
77	43.3	49	48.3	49.9	49.9	47.7	49.7	50	44.9	43.8	51	46.5	46.5	50	44.3	45.7	46.9	43.8	52.8		46.2	54.5	48.1	48	48.4	48.3	52	47	52.9
84	45.6	49.6	48.9	51.7	50	49.3	49.6	51.2	46.3	45.1	51.6	47.2	47.1	51.7	44.4	46.2	46.6	45.3	53.1		46.9	56.6	48.5	48.1	49.1	48.8	51.8	47.5	54.7
Supplementary Figure 2b
		WT											miR-33AgRPcKO
		20.69	21.545	19.93	20.695	21.9	21.83	20.525					21.955	21.15	20.12	20.95	25.495
Supplementary Figure 2c
		Left Panel	WT										miR-33AgRPcKO
		0	118	124	125	125	134	143	93				84	126	115	113	132	131
		15	286	299	282	245	355	278	289				275	303	360	255	330	278
		30	238	279	269	272	336	240	296				270	288	303	306	367	324
		60	178	192	241	278	223	178	154				156	234	257	328	280	251
		120	133	163	153	149	138	133	104				120	121	118	180	181	149
			WT										miR-33AgRPcKO
		Right Panel	22530	25222.5	26655	27712.5	28065	22642.5	21742.5				21450	26130	28185	31717.5	32227.5	28207.5
Supplementary Figure 2d
	WT																					miR-33AgRPcKO
0	19.2	19.6	18.8	18.2	18.3	18.7	17.5	17.4	18.7	18.8	19.7	17.4	19.3	20.2	18.2	19.5	19.1	17.6	17.4			18.3	20.5	17.7	19.5	19	19.3	20.2	17.7	20.7	19.2	20.3	18.9	19.8	20.5
4	18.6	19.4	19	18.8	18.7	19	20.5	18.9	19.4	20.7	21.4	18.5	21.4	21.6	19.7	20.8	20.3	18.6	19.8			19.8	19.5	17.7	19.9	19.2	22	23.3	18.1	22.8	21	22.7	19.2	22.5	23.9
7	19	20.1	19.7	18.7	19.5	20.5	21.5	20	19.2	20.9	22	18.1	24.6	21.9	19.4	21.9	20.7	19.2	19.6			20.5	20.5	18.3	19.9	20	22.1	25.2	18.9	22.8	21.4	22.8	20.5	24	24.5
11	19.7	21	19.8	19	19.9	19.7	23.6	20.7	20.9	21	22.6	19.5	24.6	22.4	20.2	21.8	21.1	19.7	18.8			20.6	21.5	18.7	20.6	20.1	23.7	26.1	19.8	22.8	21	22.6	21.1	24.3	24.7
14	20.6	21.4	20.5	19.8	20.3	20.5	23.6	20.9	21.5	21.7	22.6	19.6	24.6	23.5	21	22.2	21.6	19.6	19.9			21.4	22.8	19.2	21.2	20.8	25.1	25.3	20	23.7	21	23.7	21.2	25	26.4
21	20.5	21.5	21.3	20.8	22.9	22.4	25.1	23.3	22.2	22.2	23.8	20.5	25.4	28.6	21.9	22.7	21.7	19.8	20.3			22.6	23.2	20.2	22.5	21.2	28	28.7	20.7	25.5	21.4	25.2	22.7	27.7	28.2
28	21	22.5	22.5	22.2	24.7	24	26.9	24.3	25.2	23.1	25.3	22.6	26.9	25.9	23.4	24.8	23.5	21	22.7			24.7	24.1	21.6	24.4	21.9	29.8	34.2	22.1	25.3	23.2	27.5	24.3	28.4	31.5
35	22.8	25	24.2	23.7	30.3	27.1	30.5	26.8	24.2	24.6	26.8	22.6	28.6	26.5	23.4	25.4	23.6	22	23.4			24.9	26.6	23.6	26.3	22.8	35.8	37.4	23.1	29.8	24.9	28.8	25.5	30.1	32.9
42	24.8	27	24.5	26.1	28.8	30.6	32.5	29.2	26.7	26.7	27.4	23.2	29.9	29.4	26	26.2	26.3	23	25.1			27	28.1	24.5	29.9	24.6	38.9	41.1	24.8	32.3	26.7	31.2	26.8	31.8	35.1
49	25.4	27.8	26.1	27.4	31.1	31.5	34.6	31.8	27.9	27.9	29.5	23.9	31.2	32.4	28.6	27	29	24	26.9			29.7	27.1	26.4	31.3	24.6	42.1	45.4	25.9	34.9	28.4	33.6	28.1	33.5	37.3
56	27.3	28.8	28.1	27.5	34.7	33.8	37.4	34.2	29.6	29.8	32.9	24.2	32.8	32.9	28.6	30.2	25.9	25.3	29.2			31.6	30.6	28.4	35.7	25.5	45.5	48.8	26.9	36.3	29.5	34.8	31.4	35	38.3
70	30	33.1	27.9	28.1	35.4	34.4	40.6	38.6	36	32.2	35.3	23.6	34.6	36	31.6	32.9	27.9	26.5	30.9			33.5	31.8	31.2	39.1	26.9	47.3	52.1	25.9	41.7	34.2	41.3	37.3	38.6	42.1
77	31.5	33.5	29	29.9	39.9	37.9	43.2	39.8	33.8	30	37.1	23	36.7	38.9	36.7	33.8	31.2	29	31.7			37.3	33.8	30.7	39.4	29	49.1	52.4	30.3	39.7	31.8	40.8	36.9	39.6	45.9
84	36.4	37.1	32.1	33.6	42.6	41.9	46.1	43.6	35.8	31.5	38.6	22.8	40.1	41.6	36.5	35.2	36.2	29.5	33.4			36.2	39.4	33.4	42.3	32.9	50	55	32.9	44.5	34.2	43.4	39.5	42.5	47.4
Supplementary Figure 2e
	WT																					miR-33AgRPcKO
Fat Mass	15.79	14.03	13.93	14.64	22.43	20.99	24.105	22.515	14.85	10.86	18.575	5.205	19.805	24.58	19.77	15.535	15.455	9.415	17.31			17.74	13.76	13.99	22.47	13.76	25.78	30.38	11.95	21.515	13.75	26.19	21.795	26.285	26.355
Supplementary Figure 2f
Left Panel	WT																					miR-33AgRPcKO
0	116	105	64	109	116	74	118	115	102	85	114	96	50	99	136	110	91	98	136			113	80	97	86	130	175	65	104	90	147	78	127	112	140
15	311	251	173	294	234	250	330	252	223	182	303	245	185	268	272	227	179	346	330			331	241	279	236	378	461	292	276	226	355	289	337	347	365
30	286	237	143	256	30	234	405	324	248	259	320	322	166	248	267	285	247	336	290			315	26	265	228	415	600	260	293	274	353	295	358	256	348
60	205	186	96	175	165	191	213	167	158	197	207	243	82	196	198	221	185	203	173			184	191	199	161	367	472	168	241	145	277	176	246	163	226
120	170	101	54	121	123	94	119	135	104	102	160	135	62	108	101	87	108	125	136			120	103	102	117	200	399	80	145	72	134	157	165	113	149
	WT																					miR-33AgRPcKO
Right Panel	26295	21285	12232.5	22492.5	16170	20985	28102.5	23497.5	19920	21120	26715	26625	12435	22402.5	23047.5	23197.5	20490	26370	24360			24780	16485	22890	20070	38497.5	49987.5	20677.5	26707.5	18915	30855	24187.5	30082.5	22530	28995

## Sheet: Supplementary 3
Supplementary Figure 3b
	WT																					miR-33 POMCcKO
0	28.6	27.6	28.2	28.1	26.2	25.7	24.2	23.7	23.6	26.4	25.5	25	25.9	31.7	25.6	28.4	23.6	25.2	28.6	24.2	27.3	27.2	27.4	25.4	26.8	24.9	23.8	27	25.5	25.9	26.8	25.9	27.7	27.8	29.2	31.2	26.3	24	26.9	30.3	24.5	25.5
8	32.1	30.2	32.8	33	28.6	27.1	26	24.6	25.3	28.7	26.3	29.8	27.3	33.2	30.2	35.1	28.3	26.3	29.7	26.9	29.5	30.8	29.4	27.2	30.5	28.3	25.7	29.7	26.9	28.8	29.5	29.9	28.5	30.6	32.2	38	28	26.7	28.2	33.2	28.8	29
11	31.7	29.9	33.6	34	29	26.8	26.5	25	26.1	29.2	26.9	30.2	27.4	33.5	31.2	36.7	28.9	26.9	30.7	27.5	30.3	31.4	30.2	27.1	30.6	28.6	25.9	30.1	27.5	29.3	30.9	30.7	29.3	31.3	32.8	39.6	28.4	27.8	28.7	32.7	29.6	30
15	32.2	30.4	36.1	37.1	31	28.2	27.6	26.3	27.4	30.6	26.8	31.7	28.5	34.2	31.6	38.4	29.5	26.8	30.4	28.5	30.9	32.3	31.7	28.3	33.1	29.4	26.3	30.6	28.4	31.1	33.3	31.6	29.4	32.2	34	40.5	29	28	28.4	33.3	30.2	30.2
18	34.8	32.9	38.7	38.6	33.1	30.5	29.3	28.1	28.9	32.4	28.1	33.7	29.2	36.1	33.3	41.2	31.3	29.1	31.7	29.8	31.4	34.7	33.2	29.7	35.3	31.3	27.7	32.6	30.1	32.6	35.7	33.3	30.3	33.8	34.7	43.7	29.8	29.9	29.8	35.3	31.5	32.2
22	36.1	33.5	41	40.9	33.6	33.1	31.3	29.7	29.9	33.2	29.2	36.6	31	38.2	36.1	42.7	32.5	30.7	32.4	31.5	32.1	36.7	33.7	31.6	37.6	33.5	29.7	34.4	30.5	32.3	37.9	35	31.9	35.2	38.1	45.2	30.4	33	30.4	38.5	32.3	33.7
25	37.2	35.1	42.5	42.6	34.9	34.8	32.8	30.5	30.7	35	29.6	36.5	30.8	39.6	37.4	44.8	34	30.9	32.5	32.4	32.3	37.4	34.1	32.1	39.1	35.7	32.3	35.9	31.4	33.8	38.4	36.4	32.6	36.7	39.4	46.8	30.2	33.9	31.4	36.7	32.6	33.4
29	38	36.3	43	43.2	35.7	36.2	34.3	30.7	31.5	39.8	30.2	37.9	32.4	40	39	45.1	34.3	30.2	31.2	33.6	32.4	39.4	34.2	32.9	39.2	36.8	33.3	36.4	32.5	34.6	40.2	38.2	33.4	37	40.3	46.7	30.1	34.5	31.5	34.2	32.3	33.2
32	40	38.8	45.6	45.3	38	37.2	35.4	31.9	33.1	38.7	31.5	40.6	32.8	41.1	40.7	46.1	35.3	32.2	32	34.8	34.8	41.9	37.2	33.7	41.9	38.4	34	37.8	33.4	36.3	42.5	39.4	33.7	38.3	42.7	48.6	30.5	36	32.1	36.2	34	35.1
46	42.9	43.1	48.8	49.2	42.2	42.6	40.3	37.7	39.5	45.3	34.2	45.6	35.6	45.5	50.5	52.2	39.8	40	34.6	40.4	42.7	44.8	40.4	37.5	46.5	44	39.1	43	38.8	42.9	48.7	44.6	37.4	41.2	48.5	52.9	31.9	41	34.3	39.6	39.6	41.5
50	44.4	45.3	49.4	50.9	43.5	43.7	41.6	38.7	41.3	44.6	34.5	46.5	35.9	46.6	52.5	53.9	44.2	39.8	33.5	42.2	45.2	45.6	40.9	39	47.6	45.7	41.1	43.1	39.6	43	49.7	46	39.1	42.8	49.2	54	31	43.5	36.2	39.6	41.5	43.2
57	45.9	48.9	51.2	52.7	44.5	43.9	42.9	39.2	40.8	45.7	35.5	47.1	37.9	48.7	53	55.6	43.8	39.9	33.4	43.9	48.6	46.7	42.8	39.7	47.6	46.6	41.7	44.5	40	43.9	49.8	45.9	41.9	45.3	49.5	55.3	31	44.8	36.9	42.4	44.2	46
64	48	52	53.2	54	45.5	46.5	47.5	41.7	44.8	47.8	38.5	48.5	38.7	51	53.5	55.4	45.5	45.3	37.8	46.6	49.8	49.6	45.8	42	50.1	47.3	45.7	47.6	43.4	47.2	52	49.9	43.4	45.6	52.3	55.3	32.8	47.3	39.6	44.6	46.1	47.5
78	48.9	54.7	54.9	56.5	47.5	49.2	50.2	45	49.2	48.7	42	51.1	39.2	52.8	54.3	57.7	48.3	47.4	41.8	47.8	51.3	51.7	48.5	44.1	52.8	51.6	49	49.5	47.6	49.3	53.5	52.3	45	49.4	53.5	57.2	35.7	48.4	42.4	46.6	47.8	48.7
85	48.8	54.8	56	57.2	48.5	49.5	50.1	46.8	49.9	49	43.6	51.6	36.4	54.4	56.1	58.8	48.9	48.7	40.6	49.6	50.6	51.7	48.7	45.2	53.5	52	49.1	49.9	47.8	30.5	54.6	53	46.1	50.6	53.4	59.6	36.4	50.8	45.1	47.4	49.6	48.1
Supplementary Figure 3c
	WT																					miR-33 POMCcKO
Fat Mass	19.04	22.645	25.74	26.605	21.31	22.52	23.115	20.67	23.23	20.28	15.595	22.995	9.545	19.18	27.585	29.5	23.535	21.57	16.835	20.475	21.07	21.0233	17.695	18.16	23.72	25.7067	21.2	20.455	22.655	23.44	25.745	25.935	14.785	19.585	19.845	29.735	13.55	23.925	18.78	20.98	23.09	18.535
	WT							miR-33 POMCcKO
Chow Diet	3.67143	4.62857	3.35714	3.6	3.82857	4.4	4.45714	3.57143	2.55714	3.47143	3.61429	2.81429	4.87143
High Fat Diet	2.78571	3.4	3.65714	3.85714	3.55714	4.24286	3.8	3.48571	2.68571	3.34286	3.62857	2.81429	3.61429
Supplementary Figure 3e
	WT													miR-33 POMCcKO
0	170	284	207	130	89	127	98	105	127	122	105	91	96	129	95	127	114	143	115	142	118	162	83	94	108
15	472	594	442	296	218	186	178	294	372	343	285	327	249	354	328	377	308	327	338	412	339	264	216	270	322
30	550	600	510	434	255	324	196	390	458	404	289	339	304	331	394	368	271	388	320	519	390	351	306	343	307
60	600	589	475	281	156	269	157	311	408	301	203	264	201	391	358	431	290	366	274	461	322	320	213	288	230
120	456	303	202	212	89	156	101	140	314	92	159	169	143	350	164	140	165	163	126	357	195	162	115	173	145
	WT													miR-33 POMCcKO
Right Panel	61410	60135	47092.5	34185	19365	27817.5	17910	32167.5	44617.5	31455	25470	30165	24630	31087.5	38482.5	15862.5	29572.5	36067.5	29242.5	50377.5	35085	32332.5	23782.5	30622.5	27247.5
Supplementary Figure 3g
		WT			miR-33 GFAPiKO
	1	23.9	31.7	24.3	27	29.8	27.5	30.8	24.2	29.7
	7	27.7	37.7	29.2	32.8	33.8	30.5	32.8	28.4	31.9
	14	27.6	38.4	30.2	35.7	36.2	32	34.7	27.5	33.3
	21	29.7	42.2	33	38.6	38.2	34	37.2	30.4	34.5
	28	30.1	45.1	35.3	40.5	40.6	35.1	39.4	30.5	40
	35	30.9	48.1	37.1	43.8	43.4	36.9	42.6	31.8	41.9
	42	31	50.5	38.8	46.3	45.2	37.9	45.3	33.4	45
	49	31.8	51.8	41.1	48.6	47.2	39	47	34.4	46
	56	32	52.8	42.3	49.5	49.4	41	48.8	36.3	48
	63	33	54	44	50.4	50.7	42	49	38.4	40.1
	70	34.1	53.2	43.7	51.4	52	44	49.7	40.1	49.3
	77	32.8	49.5	42.3	50	50.5	42.3	47.2	38.3	45.3
	84	34	52.3	43.7	51	51.8	43.6	48.5	40.1	46.4
	91	34.5	55	45	51	53	44.5	49.3	42.5	49
	98	35.1	56	44.7	51.4	53.2	45.1	50.1	43.5	49.6
Supplementary Figure 3h
		WT			miR-33 GFAPiKO
		13.245	22.945	20.17	23.665	23.49	20.155	20.135	20.095	20.61
Supplementary Figure 3i
		WT			miR-33 GFAPiKO
		155	114	134	148	223	208	128	119	140
		345	369	365	334	425	379	404	369	487
		440	398	348	527	473	480	348	404	468
		304	288	423	329	443	535	219	327	244
		159	186	368	177	327	372	132	220	159
		WT			miR-33 GFAPiKO
	Right Panel	33885	44385	38093	48435	53280	28665	36833	34635	34688
